# Supplementary material for: Different impacts of TP53 mutations on cell cycle-related gene expression among cancer types
Source: Sci Rep. 2023 Mar 24;13:4868. doi: 10.1038/s41598-023-32092-8 (PMC10039000; doi:10.1038/s41598-023-32092-8)
Supplement: Supplementary file 1 — Supplementary Information. [file 41598_2023_32092_MOESM1_ESM.xlsx]

## Sheet: Suppl. table S1
Supplementary Table S1. The transcriptional activity of mutant p53 on each target gene taken from IARC database
	See IARC for the abbreviations.
	ProtDescription	AAchange	Codon_Number	WAF1nWT	MDM2nWT	BAXnWT	h1433snWT	AIP1nWT	GADD45nWT	NOXAnWT	P53R2nWT
	p.E2A	E2A	2	107.3	117.9	197.3	122.2	93.5	91.9	167	149.6
	p.E2D	E2D	2	110	77.1	105	74.3	72.1	70	135.4	144.6
	p.E2G	E2G	2	84.4	57.3	96.9	84.9	90.1	75.6	132.5	117.7
	p.E2K	E2K	2	132.6	147.3	214.2	129.3	91.4	101	166.8	180.9
	p.E2Q	E2Q	2	113.1	121.5	163.3	132.9	90.4	99.4	175.5	152.6
	p.E2V	E2V	2	134.4	150.6	146	108.2	89.2	97.7	163.9	176.8
	p.E3A	E3A	3	95.8	107.7	153.8	105.1	74.7	84.7	133.1	140.4
	p.E3D	E3D	3	102.5	95.5	122.1	87.4	78.4	74.9	126.3	133
	p.E3G	E3G	3	83.4	61.9	83.3	77.3	71.7	60.9	103.4	96.3
	p.E3K	E3K	3	132.1	143.5	174.8	90.3	82.8	85.5	138.1	170.3
	p.E3Q	E3Q	3	126.2	152.6	167.1	118.8	101.1	93.4	167.5	184.3
	p.E3V	E3V	3	109.3	133.4	163.9	93.1	78.5	84.2	122.5	180.9
	p.P4A	P4A	4	79	59.5	100.4	61.5	72.1	61	107.2	107.9
	p.P4L	P4L	4	65.3	97.1	187.2	111.1	91.5	65.4	104.1	86.4
	p.P4Q	P4Q	4	125	126.8	131.6	103.5	90.4	85	133.8	186.8
	p.P4R	P4R	4	87.6	76.7	120	94.9	73.5	75.3	118.3	121.5
	p.P4S	P4S	4	70.4	108.8	177.9	82.8	78	48.1	93.1	103.9
	p.P4T	P4T	4	50.4	79.8	147.7	88.9	113	58.5	116.6	99.2
	p.Q5E	Q5E	5	86.7	74.4	91.8	75.7	77	65.3	115.1	111.9
	p.Q5H	Q5H	5	98.6	100.2	108.4	83.9	103.3	62.5	98.8	144.3
	p.Q5K	Q5K	5	95.6	103.9	119.3	90.8	71.3	66.5	119.1	126.9
	p.Q5L	Q5L	5	90.5	69.8	83.1	76.1	64.1	64.2	125.5	115.7
	p.Q5P	Q5P	5	66.2	39.5	71.3	53.9	56.8	45.1	71.8	74.9
	p.Q5R	Q5R	5	86.1	63.6	93.3	67.6	41.1	59.8	105.5	111.6
	p.S6A	S6A	6	52.5	34.5	40.6	42.2	48.6	33.4	54	53.7
	p.S6L	S6L	6	97.4	124.5	131.3	106.8	73.8	75.9	108.7	134.6
	p.S6P	S6P	6	96.8	126.2	151.8	94.9	75.4	82.8	108.9	135.7
	p.S6T	S6T	6	104.5	134.1	141.4	98.2	75.6	78.3	116.5	142.7
	p.D7A	D7A	7	29.7	19.6	16.8	16.4	21.1	15.9	31.5	28.4
	p.D7E	D7E	7	85.9	92	116.5	89.2	65	74.1	111.9	121.9
	p.D7G	D7G	7	61	51	61.1	68.6	55.7	46.7	81.6	77.4
	p.D7H	D7H	7	92.6	107.4	138.2	89.8	74.7	69.4	116.7	112.6
	p.D7N	D7N	7	77.7	107.3	114.2	79.1	68.7	55.1	98.1	97.5
	p.D7V	D7V	7	58.4	61.8	82.2	68.6	62.3	60.6	85.1	97.6
	p.D7Y	D7Y	7	80.4	103.6	130.8	88	74.9	71.6	113.9	124.5
	p.P8A	P8A	8	88.7	88.1	92.9	74.4	71.5	61.8	96.3	122.9
	p.P8H	P8H	8	102.4	105.8	135.5	91.2	71.4	81.5	129.7	142.4
	p.P8L	P8L	8	99.3	141.9	112.7	104.7	70	81.3	123.4	142.5
	p.P8R	P8R	8	106.5	125.7	145.7	96.9	77.5	81.4	145.5	170.6
	p.P8S	P8S	8	81.1	64.2	84.3	68.2	63.8	69.3	108.1	122.3
	p.P8T	P8T	8	83.4	80.6	81.4	70.6	65	70.5	92.3	128.7
	p.S9C	S9C	9	88.1	109.9	100.4	72	64.6	63.8	82.4	111
	p.S9G	S9G	9	80.4	92.2	98.5	83.5	69.1	71	89.9	104.9
	p.S9I	S9I	9	106.4	135.1	158.7	109.4	67.4	82.1	116.6	147.5
	p.S9N	S9N	9	18.2	54.1	37.2	21	16.1	10.8	21.4	29.3
	p.S9R	S9R	9	86.8	98.6	112.2	85.9	64.2	65.9	86	107.6
	p.S9T	S9T	9	105.3	147	162.1	99.5	78.4	80.8	110.4	145
	p.V10A	V10A	10	89.3	118.3	117	88.3	68.4	72.1	99.6	116
	p.V10D	V10D	10	67.9	49.9	63.5	71.9	66.9	69.9	87.7	98.5
	p.V10F	V10F	10	109.4	148.1	165.3	104.4	75	84.5	112.1	137
	p.V10G	V10G	10	96.9	101.6	127.2	95.5	80.5	67.3	104.3	118
	p.V10I	V10I	10	123.6	144.6	151.2	103.6	82.6	84.1	144.8	169.5
	p.V10L	V10L	10	112.4	152.3	115.5	131.9	51.3	80.5	139.9	125.9
	p.E11A	E11A	11	104.2	157.3	163.6	112.5	78.3	78.6	137.9	157
	p.E11D	E11D	11	130.5	147.9	163.1	129.1	85.8	101.6	141	143.7
	p.E11G	E11G	11	100.5	115.8	103.1	104.4	69.4	72	118.8	99.1
	p.E11K	E11K	11	112	138.2	172.1	110.2	81	81.9	120.6	130.6
	p.E11Q	E11Q	11	111.4	146.8	182.9	112	67.3	79.9	145.8	168.9
	p.E11V	E11V	11	114.3	184.8	168.4	125.4	85.3	90.7	120.3	128.3
	p.P12A	P12A	12	108.4	141.5	123.3	118.6	93.6	78.5	118.7	122
	p.P12H	P12H	12	120.7	156.5	187.5	145	97.1	103.2	163.7	184.4
	p.P12L	P12L	12	112.3	158.5	122.6	122.1	79.4	103.4	142.4	119.1
	p.P12R	P12R	12	103.5	123.6	145.5	119.2	82.6	85.1	142.8	153.4
	p.P12S	P12S	12	19.5	29.3	19.4	18.7	32.4	31.6	48	101.4
	p.P12T	P12T	12	43.2	39.4	42.5	50.9	56.2	57.2	74.4	107
	p.P13A	P13A	13	123	166.7	160.7	149.5	102.5	108.5	141.2	165.2
	p.P13H	P13H	13	131	132	119.5	136.3	115.5	110.5	173.6	189.9
	p.P13L	P13L	13	103.3	115.7	93	111.8	86.5	88	147	171.6
	p.P13R	P13R	13	114.7	132.3	109.9	132.4	107.7	95.8	139.7	176.5
	p.P13S	P13S	13	113.8	80.4	94.3	101.6	95.9	97.9	173.8	188.2
	p.P13T	P13T	13	124.9	164.6	150.8	148.1	95	104.5	150.7	157.5
	p.L14M	L14M	14	128.4	128	122.7	133.2	103.4	108.3	153.8	190.1
	p.L14P	L14P	14	95.5	83.4	96.4	106.5	99	81.8	142.7	141.6
	p.L14Q	L14Q	14	115.4	122.6	111	124.1	104.7	101.6	134.7	155.4
	p.L14R	L14R	14	120.7	87.4	105.4	113.2	95.1	108.1	165	166.5
	p.L14V	L14V	14	113.5	178.5	114.7	131.8	91.8	93.7	137	175.3
	p.S15C	S15C	15	109.3	132.7	106.3	85.9	110.9	95.5	151.8	153.1
	p.S15G	S15G	15	120.3	176.3	110.4	114.1	108.1	112.6	148	180.3
	p.S15I	S15I	15	89.7	150.4	96.4	101.5	97.1	86.8	136.9	122
	p.S15N	S15N	15	112.1	127.1	105.5	102.7	98.6	92.8	148.2	138.8
	p.S15R	S15R	15	87.1	105.7	89.1	90.3	103.8	90.7	127.1	155.6
	p.S15T	S15T	15	103.2	112.9	89.9	114	101.8	83.6	150.1	135.9
	p.Q16E	Q16E	16	118.2	95	86.8	103.7	85.3	97	155.6	175.9
	p.Q16H	Q16H	16	108.3	142.3	112.6	97.9	92.4	63.8	89	111.2
	p.Q16K	Q16K	16	126.4	120.4	119.3	117.3	89.7	90.2	133.7	115.9
	p.Q16L	Q16L	16	117.8	214.2	116.5	117.8	132.8	110.8	179.8	202.1
	p.Q16P	Q16P	16	91.1	46.8	41.6	53.3	93.7	87.8	125.1	148
	p.Q16R	Q16R	16	109.5	114.8	104.7	90.3	102.5	99.8	145.2	145.5
	p.E17A	E17A	17	92.8	127.1	108.8	107.8	81.2	82.4	132.3	122.4
	p.E17D	E17D	17	81.9	58	65.5	64.6	99.3	82.7	116.8	122.9
	p.E17G	E17G	17	102	80.9	95.3	91.8	85.5	83.4	133.9	135.3
	p.E17K	E17K	17	92	84.8	85.3	78.9	87.1	71.2	135.3	129.9
	p.E17Q	E17Q	17	78.2	99.9	91.4	91.8	81.2	73	137.8	127.7
	p.E17V	E17V	17	116.9	175.9	115.5	101.8	113.7	103.6	147.1	174.3
	p.T18A	T18A	18	108.2	110.3	100.8	87.8	94.1	85	140.1	136.8
	p.T18I	T18I	18	122.6	136.4	101.7	87.6	97.4	92.7	136.7	153.4
	p.T18K	T18K	18	80	103.3	76.6	84.2	78.1	76.8	133.9	125.8
	p.T18P	T18P	18	94.4	101.8	81.3	83.8	92.7	83.9	123.1	122.7
	p.T18R	T18R	18	89.5	79	84.7	91.4	79.1	75.5	124.6	124.8
	p.T18S	T18S	18	93.7	76.8	72	74.7	85.2	71.5	131.3	121.4
	p.F19C	F19C	19	78.2	42.7	43	65.9	76.2	67.9	112.6	115.4
	p.F19I	F19I	19	136.7	102	99.6	86.5	102.9	70.5	116.9	134.6
	p.F19L	F19L	19	117.4	78	82.4	91.2	90.6	85.4	135.6	139.6
	p.F19S	F19S	19	69.1	37.2	36	52.9	79.9	64.2	103.2	104.6
	p.F19V	F19V	19	101.3	46.4	51.3	62.7	81.1	75.9	123	108.4
	p.F19Y	F19Y	19	102.8	63.1	67.5	69.7	82.8	69.1	123.4	124.1
	p.S20A	S20A	20	147.3	131.2	108.9	96.9	98.9	102.6	137.7	166.5
	p.S20L	S20L	20	114.4	73.8	71.8	83.7	78.3	68.1	110.5	132.7
	p.S20P	S20P	20	126.8	107.3	91.5	82.8	93	88.1	128.5	148
	p.S20T	S20T	20	100.8	106.8	98	104.7	85.3	85.2	124.6	154.2
	p.D21A	D21A	21	85.5	109.4	90.4	90.7	80.7	71	113.6	117
	p.D21E	D21E	21	111.3	122.2	89.8	86.9	78.6	86.6	124.7	144.1
	p.D21G	D21G	21	89.2	78.9	84.6	88.1	83.6	68.3	111.5	126.9
	p.D21H	D21H	21	92.1	85.7	72.4	73.1	90.4	72.9	130.1	119
	p.D21N	D21N	21	93.5	56.5	73.3	72	96.9	75.4	127.5	111.8
	p.D21V	D21V	21	93.5	80	68.8	81.5	62.4	74	113.4	120.5
	p.D21Y	D21Y	21	90.9	105.9	96.4	92.1	93	67.8	119.3	120
	p.L22I	L22I	22	108.5	89.8	71.7	82.1	86.5	76.6	134.1	126.6
	p.L22P	L22P	22	67.3	31.6	30	47.5	59.9	51.6	90.2	92.5
	p.L22Q	L22Q	22	67.1	31.3	24	41.3	61.3	52.1	87	87.2
	p.L22R	L22R	22	56.2	26.7	22.9	33.4	48.9	42.4	79.1	80.3
	p.L22V	L22V	22	86.7	45.3	52.6	68.4	77.1	57.7	109.9	101
	p.W23C	W23C	23	84.2	34.2	37.4	47.3	68.7	69.4	109.2	145.4
	p.W23G	W23G	23	80	29.1	25.2	33.6	52.2	62.9	89.1	106.7
	p.W23L	W23L	23	123.8	87.7	84.6	83.4	84.1	82.6	115.8	123.7
	p.W23R	W23R	23	67.9	30.2	33.1	45.4	62.3	49.5	78.3	96.4
	p.W23S	W23S	23	87.6	33.4	34.3	47.5	73.1	71.5	92.1	115.6
	p.K24E	K24E	24	65	47	51.9	55.8	67.9	56.6	101.8	108.6
	p.K24I	K24I	24	54.7	32.3	23.5	33.4	26.8	35	37.5	51.8
	p.K24N	K24N	24	123.8	102	85.2	88.6	78.5	99.4	126.3	169.9
	p.K24Q	K24Q	24	98.9	101.4	91.2	87.9	82.9	81.6	121.8	137.6
	p.K24R	K24R	24	86.3	90	82.9	86.2	79.4	60.6	99.6	127.2
	p.K24T	K24T	24	64.6	66.8	62.8	74.3	70.4	65.2	108.9	129.8
	p.L25I	L25I	25	95.5	86.3	75	75.7	76.1	77.5	125.2	114
	p.L25P	L25P	25	82.3	46	46.6	59.7	64.7	69.7	104.9	109
	p.L25Q	L25Q	25	75.5	39.5	37.7	51	65.9	61.7	105.6	96.9
	p.L25R	L25R	25	84.6	48.3	50	62.6	72	66.5	101.9	114
	p.L25V	L25V	25	89.4	48.3	49	60.7	60.9	61.5	99.7	107.9
	p.L26F	L26F	26	149	100.6	104.8	88.1	99.1	87.7	106	140.6
	p.L26H	L26H	26	84.2	39.5	54.1	49.7	74	67	88.4	99
	p.L26I	L26I	26	99.3	88.5	92.7	90.9	75.7	70.5	113.6	130.2
	p.L26P	L26P	26	99.6	45.6	55.4	66.5	76.3	72.3	103.5	113.6
	p.L26R	L26R	26	48.8	81.1	71.8	61.9	63.6	56	96.1	91.3
	p.L26V	L26V	26	107	65.2	62.6	81	66.2	89.1	105.3	129.3
	p.P27A	P27A	27	97.4	177.9	106.2	115.8	74.4	96.7	100.7	176.6
	p.P27H	P27H	27	73.9	24.9	15.8	14.2	9.1	10.3	16.6	19.3
	p.P27L	P27L	27	69.3	33.9	16.7	16.6	14.8	10.3	14.7	19.4
	p.P27R	P27R	27	123.9	144.7	102.6	100.5	68.7	92.9	104.6	138.2
	p.P27S	P27S	27	91.6	182.8	116.1	111.1	77	89.1	100.5	139.2
	p.P27T	P27T	27	112.9	167.4	103.7	122.3	75.2	105	154.8	160.6
	p.E28A	E28A	28	114.6	120	112.8	92.6	58.7	101.8	141.4	139.3
	p.E28D	E28D	28	168.5	120.9	129.1	103.7	92.7	118.9	136.9	168.6
	p.E28G	E28G	28	106.9	96.6	95.2	77.3	83	104.5	128	113.5
	p.E28K	E28K	28	127.5	102.1	103.7	99.8	68.9	89	124.2	131.6
	p.E28Q	E28Q	28	126.1	114.3	114.7	93.4	78	86	133.3	127.9
	p.E28V	E28V	28	95.6	115.8	113.6	109.7	68.9	76.4	97.8	135.7
	p.N29D	N29D	29	126.7	91.5	109.5	109.2	88.8	95	99.3	159.8
	p.N29H	N29H	29	144.9	91	108.5	105.5	83.3	97.3	109	143.4
	p.N29I	N29I	29	122.1	151.2	120.5	106.1	72.4	95.8	94.8	160.5
	p.N29K	N29K	29	118.1	110.6	124.1	102.4	70.9	86.6	98.8	158.4
	p.N29S	N29S	29	118.4	91.2	108.6	99.6	74.3	92.8	106.1	145.4
	p.N29T	N29T	29	123.8	102.3	137.3	108.7	89	89.5	126.9	156.9
	p.N29Y	N29Y	29	119.2	131.3	103.3	97.7	77.7	90.1	104.6	123.5
	p.N30D	N30D	30	98.7	43.2	56.1	61.1	84.1	74.7	127.9	135.4
	p.N30H	N30H	30	111.5	71.7	72.4	75.1	90.9	69.1	123.2	126.1
	p.N30I	N30I	30	115	130.2	121.7	103.4	91.5	77.8	169.7	119.7
	p.N30K	N30K	30	102.3	76.7	93.6	79.2	95.4	66.9	140.4	97.8
	p.N30S	N30S	30	97.2	73.4	101	88.2	84	58.7	144.5	103.5
	p.N30T	N30T	30	111	93	113.9	99.1	93.3	75.6	155.8	130.9
	p.N30Y	N30Y	30	94	119.3	89.1	77	72.1	64.7	146.9	127
	p.V31A	V31A	31	95.9	62.1	90.2	84	83.1	70	154.9	143.6
	p.V31D	V31D	31	83.8	45.2	61.2	70.8	72	64.9	126.2	120.2
	p.V31F	V31F	31	113.6	59.4	71.1	53.5	57.2	42.9	97.8	92.2
	p.V31G	V31G	31	84.6	70	95.9	78.6	67.6	57	130	109.5
	p.V31I	V31I	31	103.7	113.5	104	129.2	90.6	75.6	170.4	130.1
	p.V31L	V31L	31	129.4	78.9	86.8	93.3	97.3	77.7	140.8	169.2
	p.L32M	L32M	32	98	74.7	89.2	93.3	93	68.6	150.5	117.9
	p.L32P	L32P	32	104.5	43.4	55.1	80	94.6	75.7	139.7	145.6
	p.L32Q	L32Q	32	83.8	56.5	83.3	78.9	79.8	63.8	133.9	97.1
	p.L32R	L32R	32	99.5	63.4	75.2	82.2	80.9	58.2	125.7	125.8
	p.L32V	L32V	32	82.4	55.8	87.2	81.3	83.2	65.4	127.7	115.3
	p.S33A	S33A	33	68.9	38.4	32.7	28.9	34.7	23.6	72.6	27.5
	p.S33C	S33C	33	115.7	125.4	114.8	79.9	58.8	49.9	95.9	65.1
	p.S33F	S33F	33	96.5	145	142.2	117.4	100	84.8	174.4	124.1
	p.S33P	S33P	33	127.7	135.2	113.2	94.6	85.6	68.7	159.8	116.9
	p.S33T	S33T	33	80.6	50	80	76.6	74.4	47.9	120	99.4
	p.S33Y	S33Y	33	106.9	118.1	90	83.4	70.8	59.2	147.6	119.7
	p.P34A	P34A	34	129.3	122.4	119.4	114	92.7	65.8	147.7	129.2
	p.P34H	P34H	34	106.8	112.3	103.7	88.8	72.3	67.8	151.4	107.4
	p.P34L	P34L	34	49.3	16.7	11.9	6.9	10	6.1	13.1	14.2
	p.P34R	P34R	34	92.4	106	110.3	82.8	76.3	63.2	144	107.3
	p.P34S	P34S	34	40.2	13.2	11.4	6	7.4	3.2	9.1	10.3
	p.P34T	P34T	34	151	139.5	101.6	98.9	66	81.8	169.9	147.1
	p.L35F	L35F	35	118.1	96.7	104.2	84.9	86.4	73.6	153.8	137.6
	p.L35M	L35M	35	88.6	75.6	90.5	83.9	83	72.8	143.4	112.2
	p.L35S	L35S	35	60	21	22.4	28.1	56.8	46.8	85.8	111.4
	p.L35V	L35V	35	65.4	37.5	54.6	57.5	73.5	62.9	111.4	94
	p.L35W	L35W	35	135.9	112.9	92.2	93.6	97.5	76.3	143.1	136.7
	p.P36A	P36A	36	83.9	50.3	66.3	59.7	72.8	58	116.6	105.3
	p.P36L	P36L	36	34	16.1	13.5	10	20.1	15.2	29.4	55.1
	p.P36Q	P36Q	36	125.3	75	83.7	67.6	61.6	58.3	118.3	90.4
	p.P36R	P36R	36	88.2	109.3	116.6	99.3	87	74.2	140.7	105.5
	p.P36S	P36S	36	81.5	47.8	58.8	61.3	72.5	63.7	134	115
	p.P36T	P36T	36	114.2	65.2	78.9	70.2	81.2	67.1	136.6	118.5
	p.S37A	S37A	37	94	83.7	97.3	76.8	89.2	67.4	140.1	132.5
	p.S37C	S37C	37	65.2	40.7	57.6	52.5	75.2	58.5	130.2	116.2
	p.S37F	S37F	37	85.3	103.5	107.4	101.6	82.4	78.2	158.1	136.6
	p.S37P	S37P	37	108.9	90.4	110.5	88.5	90.1	75.4	156.1	137.2
	p.S37T	S37T	37	82.4	31.8	49.4	66	76	65.7	122.5	128.6
	p.S37Y	S37Y	37	80.2	72.1	80	60.4	79.3	72.1	133	128.7
	p.Q38E	Q38E	38	100.1	49.6	61.5	78.7	77.5	73.6	141.3	123.2
	p.Q38H	Q38H	38	108.2	88.5	86.8	74.8	82	66.2	143.8	126.9
	p.Q38K	Q38K	38	75.6	65.5	85.8	86.7	89.3	71.9	135.3	128.8
	p.Q38L	Q38L	38	95.7	79.8	91.8	81.4	89.7	72.7	153.5	130.3
	p.Q38P	Q38P	38	74.8	30.4	35.3	46.3	66.3	57.4	105.1	103.4
	p.Q38R	Q38R	38	98.3	63.3	81.8	76.9	84.2	64.2	143.2	109.9
	p.A39E	A39E	39	98.2	50.3	67.6	74.7	78.7	76.8	136.7	128.8
	p.A39G	A39G	39	137.9	102.8	134	113.1	90.5	79.6	158	147.1
	p.A39P	A39P	39	70.3	49	50.8	38.9	37.3	33.1	70.4	44.4
	p.A39S	A39S	39	90.6	88.2	85	97	92.8	71.2	138.8	117.5
	p.A39T	A39T	39	101.3	78.6	93.8	95.6	85.4	73.1	165.5	117.1
	p.A39V	A39V	39	108.2	112.6	117.7	88.4	91.8	81.4	176.3	142.2
	p.M40I	M40I	40	132.5	102.4	110.5	99	94.5	84.3	182.1	141.2
	p.M40K	M40K	40	123.8	49.2	130.2	79.6	75.8	51.1	107.3	68.3
	p.M40L	M40L	40	94.6	85.7	100.3	78.4	85.6	66.4	137.6	123.9
	p.M40R	M40R	40	91.5	73.8	107.1	89.2	81.7	64.5	123.6	106.4
	p.M40T	M40T	40	81.9	38.7	60.3	68.5	82	70.1	134.6	113.1
	p.M40V	M40V	40	117.5	90.9	105.5	80.5	86.7	81.9	158.4	126.8
	p.D41A	D41A	41	66	22.5	37.1	38	70.2	55.5	108.2	100.8
	p.D41E	D41E	41	61.6	28.6	40.4	33.9	51.1	39.7	66.2	59.7
	p.D41G	D41G	41	100.3	54.5	80.1	79.8	86.1	77.1	165.6	115.8
	p.D41H	D41H	41	96.2	52.1	78.2	69.8	85.8	66	134.5	118
	p.D41N	D41N	41	120.5	62.1	89.3	99.7	100.4	76.8	146.3	134.8
	p.D41V	D41V	41	102.2	102.4	114.7	117	96.5	93.9	211.4	140.7
	p.D41Y	D41Y	41	133.2	93.6	95.1	67.6	49.6	56.7	101	79.8
	p.D42A	D42A	42	88.1	70.7	92.8	75	91.7	82.3	167.9	126
	p.D42E	D42E	42	75.7	70.5	79.1	83.8	83.4	80.6	150.4	110.5
	p.D42G	D42G	42	98.2	95.5	115.1	94.4	87.6	82.3	171.6	127.7
	p.D42H	D42H	42	133.6	96.6	146.4	85.3	66	61.9	119	90.6
	p.D42N	D42N	42	100.3	65.8	102.4	94.6	75.4	64.5	113.3	100.5
	p.D42V	D42V	42	98.9	99.9	103.5	94.6	88.6	96.9	180.8	137.7
	p.D42Y	D42Y	42	56.9	16.4	24.9	14.8	12.9	9.4	19.4	14.7
	p.L43F	L43F	43	115.8	122.6	122.2	114	96.4	98.5	190.5	151.7
	p.L43M	L43M	43	86.8	85	109.7	94.3	92.5	83.1	156.1	128.7
	p.L43S	L43S	43	123.7	57.7	88.5	87	91.7	81.3	146.6	119.7
	p.L43V	L43V	43	163.8	79.2	134.5	83	89.2	69.9	137.6	120.3
	p.L43W	L43W	43	136	155.3	128.7	125.2	99	111.7	196.9	164.4
	p.M44I	M44I	44	117.2	83	124.2	102.6	71.2	96.5	170.2	154.1
	p.M44K	M44K	44	62.1	20.2	34.7	43.6	64	58.5	121.5	106.7
	p.M44L	M44L	44	100.6	49.3	72	59.1	81.1	67.3	134.9	111.8
	p.M44R	M44R	44	89	26.7	48.8	49.2	91.1	78.6	120.9	142.2
	p.M44T	M44T	44	51.1	15.7	22.6	28.8	58.9	63.3	109.4	103.5
	p.M44V	M44V	44	91.8	44.6	69.9	67	84.8	81.1	148.7	130.2
	p.L45M	L45M	45	154.7	118.2	152.4	118.3	99.2	104.7	172.3	164.6
	p.L45P	L45P	45	100.4	106.1	148.1	99.7	87.3	101.9	213	153.4
	p.L45Q	L45Q	45	100.7	83.9	112.7	94.2	84.5	92	158.2	136.3
	p.L45R	L45R	45	98.1	122.1	131.5	91.2	87.3	88.4	169.5	138.5
	p.L45V	L45V	45	130.6	109.5	132.6	95.2	89.6	99	174.3	164.3
	p.S46A	S46A	46	43.1	16.4	15.7	6.6	1.2	6.3	9.2	11.4
	p.S46C	S46C	46	136.2	198.1	185.4	153	126.3	118.9	204.7	178.9
	p.S46F	S46F	46	102.4	153.7	147.2	140.4	129.7	67.8	89.6	105.2
	p.S46P	S46P	46	134.3	174.5	166.4	149.1	122.7	90.6	161.6	92.5
	p.S46T	S46T	46	111.6	105.5	116	124.2	105.1	121.5	208.7	161.7
	p.S46Y	S46Y	46	130.7	177	163	148.5	112.4	102.8	184.5	150.2
	p.P47A	P47A	47	121.9	147.6	154.4	134.5	112.3	108.1	178.8	191
	p.P47L	P47L	47	237.9	62.3	67.2	56.1	39.6	31.5	55.5	46.2
	p.P47Q	P47Q	47	51.7	449.6	267.9	195.9	151.2	104.3	174	98.7
	p.P47R	P47R	47	132.5	188	156	115.1	92.5	105.8	181.1	152.4
	p.P47S	P47S	47	133.1	69.4	230.9	180.9	163.3	119.8	167.6	175.5
	p.P47T	P47T	47	123.2	188.6	157.9	172.1	126.2	116.5	191.5	192.6
	p.D48A	D48A	48	100.9	106.4	110.8	88.5	71	64.5	99.4	97.7
	p.D48E	D48E	48	102.8	84.3	104.9	108.2	100.6	76.5	129.6	103.6
	p.D48G	D48G	48	103.9	149.6	152.8	140.4	108	77.2	128.3	141.4
	p.D48H	D48H	48	133.7	140.4	145.5	111	110.4	77.8	145	155
	p.D48N	D48N	48	136.9	186.3	188.2	107	73	58.7	89.7	88.4
	p.D48V	D48V	48	93.7	185.2	140	98.3	71.6	44.9	73.9	33.7
	p.D48Y	D48Y	48	124.1	55	80.7	54.2	78.4	60.7	95.7	115.1
	p.D49A	D49A	49	108.6	152.2	151.7	108.7	92.4	87.2	146.7	145.1
	p.D49E	D49E	49	109.1	115.7	96.6	92.4	102.5	88.5	147.3	106.9
	p.D49G	D49G	49	124.6	124.8	160	108.3	100.5	78.8	133.2	135.9
	p.D49H	D49H	49	24.5	30.9	23.3	19.1	10.6	9.7	18.1	15.1
	p.D49N	D49N	49	118.9	110.8	125.5	117.5	110.6	86.9	146.1	117.7
	p.D49V	D49V	49	69.2	80.4	71.1	53.2	41	47.2	69.9	114.6
	p.D49Y	D49Y	49	114.7	153	185.2	131.3	104.9	96.2	176.9	141.5
	p.I50F	I50F	50	109	122.2	133.7	90.7	98.6	79.6	129.4	102.5
	p.I50L	I50L	50	115.2	92.7	98.1	102.6	99.2	87.5	140.9	95.6
	p.I50M	I50M	50	73.1	53.7	122.9	104	84.9	69.8	104.3	106.6
	p.I50N	I50N	50	84.4	3.9	35.8	48.7	64.4	40.1	60.5	53.8
	p.I50S	I50S	50	34.9	0	0.7	2.9	31.5	24.9	30.1	41.9
	p.I50T	I50T	50	65.5	30.6	42.1	37.6	57.4	54.6	90.5	95.5
	p.I50V	I50V	50	79.2	78.9	88.1	77.9	83.8	66.7	105.7	87.3
	p.E51A	E51A	51	124.2	171	129.4	115.8	101.3	86.9	161.9	102.7
	p.E51D	E51D	51	109.3	95.1	120.8	91.6	74.5	79.7	129.4	122.1
	p.E51G	E51G	51	127.9	110.6	147.5	93	68.9	51.2	82	63.1
	p.E51K	E51K	51	120.4	144.3	109.3	99.7	98.9	91	167.1	94.2
	p.E51Q	E51Q	51	133.5	139.2	114.3	115.9	100.1	94.7	148.6	113.6
	p.E51V	E51V	51	127.2	178.4	151.9	104.5	92.4	85.8	157.3	140.9
	p.Q52E	Q52E	52	76.7	18.1	112.1	85.8	94.5	78.6	108.9	89.2
	p.Q52H	Q52H	52	111.5	136.3	113.4	106.1	93.4	83.8	125.4	109.6
	p.Q52K	Q52K	52	138	127.8	145	101.8	80.1	84.6	136.2	127.8
	p.Q52L	Q52L	52	116.4	102.3	111.9	111.6	98.8	94.6	146.1	107.6
	p.Q52P	Q52P	52	105.1	65.9	63.5	74.9	95.2	88.2	134	95.4
	p.Q52R	Q52R	52	135.1	152.6	119.6	122.5	94.6	99.3	135.1	106.7
	p.W53C	W53C	53	73.1	38.2	28.6	44.1	69.4	71.7	100.5	71.3
	p.W53G	W53G	53	81	24.7	26.7	36.6	52.4	47.3	78.5	83.5
	p.W53L	W53L	53	114.7	75.7	126.7	100.7	82.1	78.4	114.5	100.2
	p.W53R	W53R	53	74.3	29.3	32	39.2	54.3	44.7	84.1	76.9
	p.W53S	W53S	53	83.9	22.8	25.7	26.1	51	51.2	80.5	79.7
	p.F54C	F54C	54	108.3	40.2	63.2	63	66.2	71.2	95.7	113.5
	p.F54I	F54I	54	118.4	82.7	76.4	99	89.8	95.3	127.6	97.6
	p.F54L	F54L	54	118.2	102	95.9	94.4	87.5	85.5	125.8	102.4
	p.F54S	F54S	54	77	27.4	26.5	35.5	55.8	50.8	76.9	89.6
	p.F54V	F54V	54	84.2	43.4	53.8	69.7	73.9	69.5	97	87
	p.F54Y	F54Y	54	100.1	49.1	58.7	71.6	77.6	68.1	99.4	98.8
	p.T55A	T55A	55	124.4	144.4	103.7	106.7	107	109.8	160.8	113.7
	p.T55I	T55I	55	131.9	119.3	148.1	100.6	79.8	58.4	87.1	72.8
	p.T55N	T55N	55	127.8	127.3	96.3	105.4	93	103.2	134.3	118.1
	p.T55P	T55P	55	112.3	68.2	120.3	104.3	79.5	77.9	117.9	111.4
	p.T55S	T55S	55	77	40.8	39.1	67.9	69.7	81.3	103.7	84.8
	p.E56A	E56A	56	139.3	122.8	150.8	94.1	83.4	90.2	120.8	119.1
	p.E56D	E56D	56	76	59.6	55.2	80.5	80	91.8	119.2	104.2
	p.E56G	E56G	56	118.7	142.4	172.4	121.4	84.1	81.3	125.7	122.7
	p.E56K	E56K	56	70.5	68.7	68.5	57.8	50.1	49.7	69	62.3
	p.E56Q	E56Q	56	125.2	147.8	133.7	104.2	84.8	91.3	124.1	138.7
	p.E56V	E56V	56	131.4	233.9	162.2	88.1	80.5	75.1	123.3	62
	p.D57A	D57A	57	70.8	20.6	18.9	23.1	12	6.3	11	11.7
	p.D57E	D57E	57	122.7	96.8	93.3	95	95.6	114.7	145.8	118.7
	p.D57G	D57G	57	133.7	117.3	142.7	99.9	79.3	92.3	128.6	125.6
	p.D57H	D57H	57	119.3	181	125.9	116.8	104.5	101.6	149.8	118.3
	p.D57N	D57N	57	122	163.4	145	108	73	61.7	105	77
	p.D57V	D57V	57	118.5	117.1	155.9	107.2	73	82.4	131.2	97.4
	p.D57Y	D57Y	57	110.7	174	128.1	98.2	91.3	95.5	145.5	129
	p.P58A	P58A	58	92.3	54.5	81.5	96.5	77.9	82.2	115.6	104.5
	p.P58L	P58L	58	117.4	101.6	129.2	91.6	68.9	86.4	114.9	127.5
	p.P58Q	P58Q	58	108.1	65.9	128.5	95.8	64.8	58.2	98.3	73.2
	p.P58R	P58R	58	136.3	106.3	112.1	89.6	73.4	86.1	121.2	122.8
	p.P58S	P58S	58	73	21.7	25	35.8	55.8	62.3	88.6	88.5
	p.P58T	P58T	58	97.4	63.2	75.5	96.1	86.5	102.3	126.2	129.6
	p.G59A	G59A	59	103.8	106.4	98	90.2	81	92.4	139.8	104.2
	p.G59C	G59C	59	120.7	113	118.9	93.5	87.1	98.1	138.9	119
	p.G59D	G59D	59	89.2	73.7	85.8	92.8	80.9	84	133	103
	p.G59R	G59R	59	107.3	107.7	99.4	82.6	84.4	93	125	100.9
	p.G59S	G59S	59	82.9	48.5	65.1	62.3	56.8	73.4	97.1	101.2
	p.G59V	G59V	59	125.6	115.1	137.6	113.4	84.8	96	149.7	120.3
	p.P60A	P60A	60	124.2	88.1	105.7	116.1	73	88.8	133	127.8
	p.P60L	P60L	60	117.3	114.8	112.6	98.4	114.9	100.7	150.1	136.9
	p.P60Q	P60Q	60	110.1	125.7	135.6	95.8	97.2	97.6	150.2	101.9
	p.P60R	P60R	60	133	106.7	103.3	94.1	89.7	98.6	132.4	119.4
	p.P60S	P60S	60	93.7	47.3	64.3	72.3	60.3	74.7	110	120.5
	p.P60T	P60T	60	107.5	79.6	69.4	75.1	68.7	83.2	123.9	110
	p.D61A	D61A	61	128.6	100	123.7	105.6	85.1	82.1	114.9	166.2
	p.D61E	D61E	61	152.1	87.6	83.7	99.1	68	77.9	148.7	113.1
	p.D61G	D61G	61	139.1	106.1	127.6	120.5	102.4	106.9	177	167.4
	p.D61H	D61H	61	129	129.1	141.8	130.9	90.8	88.7	145.9	132.7
	p.D61N	D61N	61	122.7	98.9	132	100.7	99.3	98.8	154.2	137.6
	p.D61V	D61V	61	142	124.9	114.8	120.3	77.6	95.5	171.9	141.4
	p.D61Y	D61Y	61	133.4	138.5	136.7	111.3	94.3	93.5	162.6	165.2
	p.E62A	E62A	62	143.8	96	119	104.4	84.3	85.8	146.6	107.6
	p.E62D	E62D	62	147.7	92.5	70.3	105.3	77.1	88	147.6	109.1
	p.E62G	E62G	62	154.5	100.2	108	109.1	71.1	86.9	143.4	106.1
	p.E62K	E62K	62	161	102.1	100.7	115	76	82.9	139.6	120.2
	p.E62Q	E62Q	62	154.2	92.5	108.7	113.8	75.8	93.1	136.7	101.9
	p.E62V	E62V	62	40.5	10.3	10.7	4.9	3.1	3.4	5.2	5.5
	p.A63D	A63D	63	114.9	47.5	56.4	92	73.2	84.4	125	93.6
	p.A63G	A63G	63	126.1	67.9	61.5	84.7	71.8	73.4	133.8	77.2
	p.A63P	A63P	63	131.7	83.9	85.3	92	75.4	77.3	143.1	97.9
	p.A63S	A63S	63	87.7	34.9	32.9	69	56	66.3	109.2	78.9
	p.A63T	A63T	63	102.6	49.9	56.3	89.5	59.7	84.4	133.3	106
	p.A63V	A63V	63	138.5	70.5	76.8	95.1	54.2	79	135.9	83
	p.P64A	P64A	64	71.1	34	45.7	70.1	46.8	56.1	100.7	60.8
	p.P64H	P64H	64	124.4	83.7	89.1	100.2	84.8	95.2	134	102.7
	p.P64L	P64L	64	138.6	123.2	100.5	95.2	63.7	79.9	118.9	93.5
	p.P64R	P64R	64	108.2	83.4	132.2	125.1	80.2	72.2	114.6	75.8
	p.P64S	P64S	64	107.8	80.8	170.5	145.3	84	107.8	146.6	108.3
	p.P64T	P64T	64	136.5	69.6	69.9	91.1	69.4	75.5	120	89
	p.R65G	R65G	65	137.5	69.1	73.4	102.5	71.9	78.5	124.5	99.4
	p.R65I	R65I	65	97.8	74.9	116.8	114.1	79.5	80.5	139.1	76.4
	p.R65K	R65K	65	108.8	68.8	131.2	135.6	85.9	90.2	133.8	89
	p.R65S	R65S	65	119.9	80.8	97.3	120.7	79.3	95	157.4	113.5
	p.R65T	R65T	65	123.2	72.2	80.7	89.7	59.8	79.5	127	98.7
	p.M66I	M66I	66	132.5	79.3	85.4	98.1	61.8	79.3	137.9	96.7
	p.M66K	M66K	66	120.3	86.5	80.2	111.1	64	79.2	115.6	96.2
	p.M66L	M66L	66	119.3	94.6	82.2	96.6	63.3	74.4	124.4	110.4
	p.M66R	M66R	66	122.7	74.2	83.5	90.8	72.9	82.3	122.3	99.2
	p.M66T	M66T	66	83.2	29.5	28.7	63.6	45.6	51.4	89.9	73.9
	p.M66V	M66V	66	124.5	102.2	85.9	108.9	73.2	102.2	135.6	103.6
	p.P67A	P67A	67	133.8	73.9	131.2	117.2	75.7	79.4	96.5	84
	p.P67L	P67L	67	134.4	90.7	80.4	105.2	64.9	76	111.5	98.5
	p.P67Q	P67Q	67	120.7	93.9	92.3	112.9	67.9	81.4	126.4	106.3
	p.P67R	P67R	67	120.3	80	75.1	105	64.4	73.4	109.6	96
	p.P67S	P67S	67	116.5	65.2	108.6	116.1	69	74.7	93.6	92.2
	p.P67T	P67T	67	135.6	97.3	95.2	86.4	53.2	78.7	136.1	91
	p.E68A	E68A	68	136.2	117.2	101.6	85.9	51	67.2	134	85.5
	p.E68D	E68D	68	115.9	86.4	74.3	92.8	61.4	73.6	121.8	103.7
	p.E68G	E68G	68	125.3	109	124.1	114.9	74.2	89.5	141.1	121.2
	p.E68K	E68K	68	133.2	84.9	85.9	92.2	60.8	66.4	118.3	90.7
	p.E68Q	E68Q	68	137.6	96.8	99.4	90.4	58.3	71.6	123.9	97.5
	p.E68V	E68V	68	136.6	111.6	111	108.5	71.3	87	140	109.1
	p.A69D	A69D	69	121.4	58.5	57	77	49.8	63.7	120.4	90.2
	p.A69G	A69G	69	134.7	76.6	76.9	98.6	51.9	71.5	135.6	89.7
	p.A69P	A69P	69	132.2	72.4	90.6	90.4	54.2	58.5	78.1	62.8
	p.A69S	A69S	69	113.3	74.7	69.6	87.1	48.2	70.1	118.1	92.5
	p.A69T	A69T	69	111.7	87	73	93.9	63.9	68.8	119	105.4
	p.A69V	A69V	69	114.9	116.7	102.1	110.9	69	73.7	136.5	102.6
	p.A70D	A70D	70	113.7	64.1	58.2	82.2	48.5	71	102.6	103.7
	p.A70G	A70G	70	136.8	91.7	83	98.7	51.6	67.1	117.3	107.8
	p.A70P	A70P	70	124.4	68.1	78.7	110.2	56.5	73.7	126.4	103.8
	p.A70S	A70S	70	115.9	55.7	53.4	88	54.2	74.3	115.7	93.9
	p.A70T	A70T	70	101.6	54.3	56.3	103.3	53.1	79.1	119.4	110.4
	p.A70V	A70V	70	147.5	92	87.4	93.3	52.6	67.4	131.5	96.1
	p.P71A	P71A	71	110.3	57.5	82.8	87.7	58.7	71.3	122.3	92.2
	p.P71H	P71H	71	101	69.3	60.5	93.9	48.1	71.4	114.3	102.8
	p.P71L	P71L	71	113.9	61.1	65.8	80.3	43.6	63.7	102.3	103.6
	p.P71R	P71R	71	102.9	46.3	49.6	71.2	43	59.6	106.1	92.9
	p.P71S	P71S	71	85.3	37.9	36.5	74.4	40.6	70.9	116.1	111
	p.P71T	P71T	71	105.5	41.7	45	69.1	37.4	67.7	119.8	88.5
	p.P72A	P72A	72	122.1	65.1	72.6	87.5	44	64.5	110.4	92.9
	p.P72H	P72H	72	111.2	78.3	86.8	104.4	60.6	75.4	143.4	86.9
	p.P72L	P72L	72	131.3	95.9	104	110.2	54.9	76.7	135.5	114.1
	p.P72R	P72R	72	111	75.1	85.9	101.3	50.2	64.1	127.3	102.3
	p.P72S	P72S	72	146.9	88.6	92.4	89.1	40.2	77.2	133.3	106.7
	p.P72T	P72T	72	123.2	94.9	81.8	81.8	39.8	71.1	112.7	100.7
	p.V73A	V73A	73	136.9	77.7	86.2	101.9	47.1	70.1	137.2	99.5
	p.V73E	V73E	73	119	56.3	64.8	107.2	46.4	68.8	121.8	107.6
	p.V73G	V73G	73	136.2	73	64.5	89.1	46.3	71	142.4	93.2
	p.V73L	V73L	73	109.9	84	73.6	91.4	45.4	76.6	125.7	130.4
	p.V73M	V73M	73	120.5	81.7	81.1	103.1	46.7	75.8	131	110.5
	p.A74D	A74D	74	93.5	48.1	45	99.3	43.8	65.1	117	107.9
	p.A74G	A74G	74	108.1	61.2	66.6	108.7	47.1	69.1	123.3	105.3
	p.A74P	A74P	74	109.3	110	77.2	106	53.2	78.4	135.4	111.9
	p.A74S	A74S	74	88	35.7	28.3	72.9	33.9	67.8	118.4	120.6
	p.A74T	A74T	74	68.3	27.4	23.7	28	13	21	32.9	30.1
	p.A74V	A74V	74	115.5	71.7	69.1	111.6	46.5	65.3	119.3	93.9
	p.P75A	P75A	75	130.3	91.5	73.7	102.8	43.4	72.6	150.2	93.3
	p.P75H	P75H	75	117.6	96.3	83.3	119.8	50.3	69.3	158.6	110.2
	p.P75L	P75L	75	11.8	13.2	8.9	7.5	2.5	2.5	6.3	8.3
	p.P75R	P75R	75	135.1	114.3	97.8	122.4	54.2	75.3	146.1	122.4
	p.P75S	P75S	75	106.9	86.6	96.3	105.7	60.3	82.7	166	95.9
	p.P75T	P75T	75	117.7	68.2	65.7	100.4	46.9	71.1	118.8	103.1
	p.A76E	A76E	76	132.7	66.6	52.2	108.6	39.1	81.7	130.2	91.7
	p.A76G	A76G	76	132.8	108	97.1	112.4	63.1	86.9	169.7	107.6
	p.A76P	A76P	76	110.3	63.3	65.1	108.2	41.9	58.8	125.1	93.5
	p.A76S	A76S	76	102.2	32.3	36.2	100.6	32.1	73.6	131.2	98
	p.A76T	A76T	76	114.5	80.8	72.4	100	47.6	71	140.4	117.7
	p.A76V	A76V	76	93.7	45.6	42.6	81.9	48.3	61.9	129.6	95.3
	p.P77A	P77A	77	108.6	98	77.4	117.7	54	75	159	97.4
	p.P77L	P77L	77	148.1	111.6	80.7	117.2	47.6	84.9	172	119.7
	p.P77Q	P77Q	77	121.8	82.2	84.4	127	49.2	72.7	137.8	114.8
	p.P77R	P77R	77	116.2	90.7	81.6	116.4	30.1	68.1	104.4	86
	p.P77S	P77S	77	92	66.6	49	96.8	44.5	73.9	131.3	115.3
	p.P77T	P77T	77	112.8	79.3	63.2	106	55.7	78.7	156.3	117.8
	p.A78E	A78E	78	108.3	54.3	77.6	103	65.7	84.7	184.4	117.1
	p.A78G	A78G	78	116.8	81.9	100.6	98	71.1	86.8	164.9	115.5
	p.A78P	A78P	78	124.8	94.1	163.5	112.1	55.9	74.2	137.4	107.9
	p.A78S	A78S	78	123.8	72.2	133.9	107.9	54.3	79.4	173.2	107.3
	p.A78T	A78T	78	124.2	89.8	154.8	124.8	70.8	87.8	170.4	98.4
	p.A78V	A78V	78	131.5	109.9	126.1	98.3	75.9	80.2	179.1	109.4
	p.A79D	A79D	79	135.5	67.2	120.3	108	51.6	84.3	153.1	103.9
	p.A79G	A79G	79	112.6	89	142.6	94.3	50.4	80.3	163.2	99.8
	p.A79P	A79P	79	117.7	60.5	103.4	81.8	64.3	77	155.6	131.7
	p.A79S	A79S	79	121.5	43.8	62.7	115.5	55	75.6	158	89.5
	p.A79T	A79T	79	118.9	43.9	63.8	82.4	66.3	69.9	155.2	123.5
	p.A79V	A79V	79	120.5	73.1	121.2	98.1	59.8	78.4	184	114.1
	p.P80A	P80A	80	143.6	64.2	119.1	95.8	54.6	80.1	122.3	96.8
	p.P80H	P80H	80	112.1	64.7	129.7	48.1	59.3	66.4	154.7	118.6
	p.P80L	P80L	80	104.8	72.1	128	113.7	53.6	75.4	133.6	108.1
	p.P80R	P80R	80	123.9	85.6	171.2	130.9	68.4	73.7	138.1	89.6
	p.P80S	P80S	80	118.3	58.3	95.6	74.3	59.5	72.6	178	118.7
	p.P80T	P80T	80	107.2	70.3	91.8	75.1	50.3	78.7	169.6	107.1
	p.T81A	T81A	81	111.1	88.7	148.6	99	52	67.5	143.8	113.6
	p.T81I	T81I	81	113.1	100.7	130.8	80.3	52	68.8	122.1	104.9
	p.T81K	T81K	81	112.2	95.4	145.7	109.2	51.3	69.1	134.3	121.6
	p.T81P	T81P	81	103.1	79.6	129.7	88.4	51.2	66.7	151.6	94.7
	p.T81R	T81R	81	110.2	103.6	135.3	89	46.9	68.5	124.8	123
	p.T81S	T81S	81	88	41.7	61.7	64.5	50	63	142.7	104.2
	p.P82A	P82A	82	98.9	86	136.9	98.8	47.5	69.4	132	100
	p.P82L	P82L	82	102.8	72.3	110.4	80	32.8	52.8	96.9	69.2
	p.P82Q	P82Q	82	109.7	79.7	131.7	89.9	49.7	64.5	143.7	97.4
	p.P82R	P82R	82	103.9	60.9	104.6	73.1	48.7	64.6	145.2	99.3
	p.P82S	P82S	82	96.8	70.5	115	85.8	49.1	67.7	142	88
	p.P82T	P82T	82	100.9	90.6	114.7	130.5	74.9	76.1	144	97.7
	p.A83E	A83E	83	85	34.6	36.9	80.6	49.2	77.3	127.1	104.2
	p.A83G	A83G	83	89.1	62	98.6	100.7	52.2	71.4	125.8	110.5
	p.A83P	A83P	83	86.9	58.9	79.9	73.2	48.6	66.2	131.6	89
	p.A83S	A83S	83	110.2	60.3	109.6	135.9	65.1	83.7	129.4	95.4
	p.A83T	A83T	83	94	49.1	68.5	68.1	37.4	61.7	157.6	85
	p.A83V	A83V	83	105	69.9	139.8	99.9	57.9	68.3	136.8	101.1
	p.A84D	A84D	84	69	28.3	24.6	58.2	35.3	69.4	138.5	88.7
	p.A84G	A84G	84	107.4	66.7	114.9	124.7	64.3	81	133.7	97.1
	p.A84P	A84P	84	106.8	84.5	124.1	103.8	53.7	69.2	108.1	117.7
	p.A84S	A84S	84	62.8	29.7	26	59.4	30.8	66.7	128.4	113
	p.A84T	A84T	84	88.1	43.5	64.3	84.4	46.1	66.5	153.3	107.5
	p.A84V	A84V	84	120.2	90.5	148.2	93.9	46	71.6	134.7	94.2
	p.P85A	P85A	85	99	56.6	154.1	78.3	44.4	67.8	140.3	105.3
	p.P85H	P85H	85	88.6	35.8	80.1	49	22.9	31.9	57.8	41.9
	p.P85L	P85L	85	104.7	78.6	111	94.2	54.7	64.9	147.3	107.7
	p.P85R	P85R	85	133.5	98	139.5	90.3	44	72.9	120.6	120
	p.P85S	P85S	85	101.2	50.5	98.1	84.8	48.6	73	160.4	109.9
	p.P85T	P85T	85	108	65	108.2	103.1	49	76.4	139.4	105
	p.A86E	A86E	86	89.6	39.3	61.8	145.1	83.8	121.3	250.6	181.1
	p.A86G	A86G	86	85.4	61.8	149.4	114.2	58.4	68.6	143.6	86.6
	p.A86P	A86P	86	116.7	49.9	109.6	94.5	50.3	75.9	125	92.2
	p.A86S	A86S	86	65.1	22.8	47.5	99.1	39.1	72.2	133.5	98.8
	p.A86T	A86T	86	110.8	59	111.5	121.5	60	80.6	121.9	112.2
	p.A86V	A86V	86	92.9	72.6	115.5	90.9	51.3	85.8	125.1	120.6
	p.P87A	P87A	87	113.3	48.6	87.5	86.5	38.5	65.7	118.6	100.5
	p.P87L	P87L	87	112.7	61	140.3	104.8	49.1	69.1	142.5	92.4
	p.P87Q	P87Q	87	85.2	80.6	145.1	76.8	52.1	67.2	117.5	78.3
	p.P87R	P87R	87	136	100.2	169.4	99	49.4	73.6	130.2	100.5
	p.P87S	P87S	87	125.6	60.8	129.1	109.2	61.1	84.5	114.2	96.4
	p.P87T	P87T	87	99	67.1	114.3	91.8	46.4	71.5	142.6	112.8
	p.A88D	A88D	88	75.3	30	27.5	64.9	33	72.1	119.6	106.5
	p.A88G	A88G	88	114.1	72.6	126.3	120.6	65.1	86	110.6	95.1
	p.A88P	A88P	88	102.3	98.8	139.6	92.6	59.3	79.6	123.7	112.3
	p.A88S	A88S	88	51.8	37.1	55.1	61.6	36.4	84.6	142.4	125.2
	p.A88T	A88T	88	82.8	58.7	111.2	98.1	49.4	64.8	145.6	107
	p.A88V	A88V	88	114.6	75.8	166.1	97.2	57.8	77	129.6	102.8
	p.P89A	P89A	89	111.5	84.8	190	111.9	59.4	85	136.7	111.3
	p.P89H	P89H	89	47.7	0	0	0	0	0	0	0
	p.P89L	P89L	89	111.1	90.8	134.3	105.6	49.8	73.4	120.5	113.1
	p.P89R	P89R	89	123.8	110.9	157.6	109.4	45.2	79.2	163.9	118.5
	p.P89S	P89S	89	89.1	62.6	115.5	97.2	48	61.8	121.5	107.6
	p.P89T	P89T	89	107.2	63.8	132	94.2	52.6	84.1	124.6	100
	p.S90A	S90A	90	111.9	62.8	118.7	66.4	45.8	75.4	120.6	97.7
	p.S90C	S90C	90	109.3	66.5	126.5	82	40.8	82.1	138.7	117.2
	p.S90F	S90F	90	98.3	100	107.7	98.4	42.4	88.6	148.5	122.8
	p.S90P	S90P	90	110.9	73.2	170.3	86.6	47.5	82.9	126.2	102.6
	p.S90T	S90T	90	123.6	66.5	124	87.9	49.9	74.4	91.6	75.9
	p.S90Y	S90Y	90	129.1	97.2	159.5	84.9	51.3	73.2	121	116.4
	p.W91C	W91C	91	111.4	91.4	207.3	81.3	53.9	82.8	128.8	97.9
	p.W91G	W91G	91	71	46.9	61.3	67.7	37.2	72.6	107.6	106.9
	p.W91L	W91L	91	116.4	71.3	184.9	100	52.1	88.8	121.3	108
	p.W91R	W91R	91	97.1	51.6	113.7	37.2	30.9	36.6	105.6	42.8
	p.W91S	W91S	91	74.4	28.1	47.7	52.9	34.3	106.6	119.4	115.7
	p.P92A	P92A	92	19.5	14.5	15.9	6.4	4.2	4.2	8.9	9.6
	p.P92H	P92H	92	119.5	87.1	181.5	88.3	47.5	82.7	124.7	126.8
	p.P92L	P92L	92	131	82.4	251.2	116.6	73	95.1	127.6	123.5
	p.P92R	P92R	92	138.7	135.5	183.7	94.8	43	77.7	176.2	120.2
	p.P92S	P92S	92	110.3	93.8	152.6	99.8	49	83.9	116.5	122.8
	p.P92T	P92T	92	95.1	69.9	157.9	89.7	51.1	84.8	115.5	106.9
	p.L93M	L93M	93	94.1	55.3	60.4	70.9	57.6	117.2	147.1	129.7
	p.L93P	L93P	93	82.6	50.1	39.5	59.9	39.2	90.8	127.6	128
	p.L93Q	L93Q	93	108	55.2	24.5	82.3	45.1	88.8	122.2	115
	p.L93R	L93R	93	132.1	146.2	179.7	88	51.5	74.3	143.5	131.6
	p.L93V	L93V	93	89.5	80.4	86.4	93.5	51.8	85.1	124.3	92.6
	p.S94A	S94A	94	149.7	150.7	223.6	124.5	115.1	103.5	146.5	96.3
	p.S94L	S94L	94	124.1	169.9	93.9	87.7	96.9	95.2	125.1	111.4
	p.S94P	S94P	94	19.5	22.2	11.5	161	56.8	129.1	159.9	178.3
	p.S94T	S94T	94	130.6	140	127.3	107.2	53.4	97.1	149	152.5
	p.S95A	S95A	95	121.5	91.4	66.9	103.1	79.2	91.8	144.1	110.3
	p.S95C	S95C	95	100.7	51.9	46.8	88.5	84.6	94.9	147.4	148.5
	p.S95F	S95F	95	49	19.2	18	44	41.1	65.4	84.6	75.2
	p.S95P	S95P	95	104.8	39.4	31.6	96.2	82.3	108.4	161.4	137.9
	p.S95T	S95T	95	109.7	58	43.1	106.3	83.7	91.9	146.9	103.2
	p.S95Y	S95Y	95	108.8	71.7	75.2	96.8	79.9	99.9	152.6	129.7
	p.S96A	S96A	96	20.7	27.1	18.2	17.9	4.3	28.2	49.4	44.1
	p.S96C	S96C	96	91.4	94.2	75.7	82.6	84.9	76.4	125.8	106.8
	p.S96F	S96F	96	48.5	30.1	27	36.1	38.5	40.3	65.8	59.6
	p.S96P	S96P	96	29.5	51.2	31.6	23	21.9	21.5	36.7	39.9
	p.S96T	S96T	96	21	32.3	42.8	41.5	46.2	45.3	78.6	54.1
	p.S96Y	S96Y	96	83.4	221.5	93	95.6	88.2	83.3	146.7	113.4
	p.V97A	V97A	97	47.4	19.5	20.1	58.9	36.1	72.8	116.4	110.5
	p.V97D	V97D	97	26.3	15.6	12.6	7.7	5	35	13.9	117.8
	p.V97F	V97F	97	69.9	58.9	57.4	91.3	87.7	77.8	117	105.8
	p.V97G	V97G	97	21.2	14.2	12.2	15.7	7.5	65.7	65.8	121.9
	p.V97I	V97I	97	82	53	34.7	97.3	78.1	72.8	135.2	110.7
	p.V97L	V97L	97	54.9	44.7	22.3	61.5	79.3	96.6	121.5	115.4
	p.P98A	P98A	98	22.9	16.4	11.9	18.4	13.4	80.5	76.9	145.4
	p.P98H	P98H	98	17.6	10.3	7.4	9.1	4.5	50.5	31.8	109.8
	p.P98L	P98L	98	25	17.5	13.2	12.6	11.7	65.4	61.1	115.4
	p.P98R	P98R	98	22	18.1	15.1	10	7.6	39.4	34.4	89.5
	p.P98S	P98S	98	8	16.1	11.7	14.7	9.2	65.9	54.2	111.7
	p.P98T	P98T	98	6.6	0	0	9.4	0.7	52.3	57.8	82.3
	p.S99A	S99A	99	18.9	15.8	20.5	24.1	22	26.7	56.9	56.6
	p.S99C	S99C	99	109.7	85.5	75.8	85.8	83.3	82.7	138.5	125.2
	p.S99F	S99F	99	35.9	14.9	8.2	19.5	17.3	56.2	80.8	145.9
	p.S99P	S99P	99	18.3	16.9	27.1	24.1	22.4	23.9	43.6	53.1
	p.S99T	S99T	99	64.3	54.6	45.9	65.6	73.5	68.1	122.4	117.3
	p.S99Y	S99Y	99	33.8	15.7	10.8	31.4	31.1	81.2	86.1	144.2
	p.Q100E	Q100E	100	94	82.6	64.9	81.8	80.4	83.5	136.6	117.4
	p.Q100H	Q100H	100	53.9	36.9	42.6	58.8	60.1	59.9	110.6	101.7
	p.Q100K	Q100K	100	97.3	44.8	63.1	97.2	90.1	86.3	121.2	112.2
	p.Q100L	Q100L	100	33.7	22.8	32.7	42.7	41	42.3	83.9	79.2
	p.Q100P	Q100P	100	24.9	24.8	21.9	32.4	30.9	46	68.5	81.7
	p.Q100R	Q100R	100	21.1	18.2	26.1	32.9	33.6	37.3	64.5	74.2
	p.K101E	K101E	101	90.2	2.5	36.5	96.7	81.7	101.5	159.9	104.6
	p.K101I	K101I	101	21.6	17.5	30.4	40.8	43.9	58.3	103.9	102
	p.K101N	K101N	101	16.5	20.3	25.1	24.5	25.5	29.4	60.5	56.2
	p.K101Q	K101Q	101	41	30.4	30.2	30	33.3	29.7	51.5	56.4
	p.K101R	K101R	101	99.2	47.8	80.7	86.9	95.6	73.6	141.4	104.5
	p.K101T	K101T	101	97.6	66.5	149.3	132.8	113.3	98.4	149.9	108.9
	p.T102A	T102A	102	19.9	19.3	17.5	24.1	15.4	34.9	78.6	76.9
	p.T102I	T102I	102	85.2	36.1	62.2	110	86.9	80.3	124.4	105.7
	p.T102N	T102N	102	100.5	75.3	70.1	80.2	72.9	77.1	129.4	128.9
	p.T102P	T102P	102	42	26.8	43.7	57.8	66.4	66.1	118.8	118.5
	p.T102S	T102S	102	69.1	48.2	86.1	86.1	92.2	87.2	136.4	113.4
	p.Y103C	Y103C	103	63.2	23.7	57	74	63.3	67.7	118.7	126.6
	p.Y103D	Y103D	103	62.6	26.2	74.5	77.2	73.2	67.4	129.6	115.8
	p.Y103F	Y103F	103	93.8	28.9	36.6	67.8	60.3	69.8	111.3	122.1
	p.Y103H	Y103H	103	73.1	32.8	62.8	77.4	74.3	73.4	132.4	114.6
	p.Y103N	Y103N	103	34.4	17.9	45.9	64.5	56.7	65.9	111.1	90.3
	p.Y103S	Y103S	103	24.2	16.7	31.2	39.6	40.3	43.3	79.3	82.3
	p.Q104E	Q104E	104	131.8	46.1	120.7	93.7	67.4	59.1	84.6	76.8
	p.Q104H	Q104H	104	22.8	23	43.9	43.4	43.1	31.3	73	73.9
	p.Q104K	Q104K	104	111.2	60.9	74.2	82.9	89.6	65.1	134.3	121.7
	p.Q104L	Q104L	104	85.9	70.5	81.9	73.9	61.5	65.4	139.1	113.9
	p.Q104P	Q104P	104	70.9	98.6	137.2	71.7	59.3	42.6	76.2	52.2
	p.Q104R	Q104R	104	82.9	47.3	28.2	68.5	72.8	75.8	139.8	116
	p.G105A	G105A	105	13.2	20.2	23.4	34.2	32.8	47.7	61.1	78.7
	p.G105C	G105C	105	16	12.5	9.5	7.5	6.2	15.1	17.2	44.5
	p.G105D	G105D	105	23	17.2	15.5	15.2	7.3	34.8	35.8	77.1
	p.G105R	G105R	105	14	13.3	9.1	3.5	6.8	16	16.7	51.3
	p.G105S	G105S	105	9.2	20.1	14.4	7.3	9.4	15.6	28.2	36.7
	p.G105V	G105V	105	18.6	13.1	14.5	6.1	4	3.1	7.1	8.7
	p.S106C	S106C	106	96.2	65.3	70	93.8	63.4	72.3	129.7	124.3
	p.S106G	S106G	106	74.8	47.5	65.2	76.4	76.5	63.5	120.6	117.4
	p.S106I	S106I	106	56.4	27.6	63.1	80	67.6	55.3	102.3	99.3
	p.S106N	S106N	106	23.8	21.4	30.5	46.3	38.1	39.5	71.2	86.6
	p.S106R	S106R	106	82.9	41.8	47.1	45	37.7	47.4	71.4	68.5
	p.S106T	S106T	106	20.9	19.7	25.2	36.6	38.9	27.5	67.2	67.2
	p.Y107C	Y107C	107	57	24.4	41.5	62.8	57.6	65.1	124.5	111.5
	p.Y107D	Y107D	107	16.8	9.9	12.4	4.5	5.5	5.1	10.5	21
	p.Y107F	Y107F	107	85.2	51	71.3	71.8	78.3	66.2	137.6	128
	p.Y107H	Y107H	107	65.1	35	58.6	64.8	75.9	61.6	132.6	107
	p.Y107N	Y107N	107	18.7	13.4	19.9	22.1	20.2	23.6	50.6	71.8
	p.Y107S	Y107S	107	13.9	10.5	16.3	15.3	20.4	20.9	39.6	59.8
	p.G108A	G108A	108	32.8	20.6	33.5	63.7	47.1	59.1	111	96.8
	p.G108C	G108C	108	33.6	0	25.8	61.8	51.7	48.3	96.4	75.6
	p.G108D	G108D	108	17.3	14.2	19.6	20.1	11.8	13.5	29.4	43.6
	p.G108R	G108R	108	83.2	13	62	89.7	64.6	63	93	83.1
	p.G108S	G108S	108	23.6	16.7	27.2	50.8	55.6	42.3	95	98.2
	p.G108V	G108V	108	20.5	13	16.7	34.2	27.6	30.2	59.9	69.9
	p.F109C	F109C	109	14.2	12.1	16.1	4.5	8	5.4	25.9	26.8
	p.F109I	F109I	109	14	12.3	13.2	3.9	7.7	13.8	16.1	36.6
	p.F109L	F109L	109	15.9	13.5	20.6	23.5	34.5	39.5	77.9	98.1
	p.F109S	F109S	109	18.4	9.7	13.6	3.4	5.3	1.9	10.7	10.1
	p.F109V	F109V	109	0	0	0	0	0	0	0.6	5.3
	p.F109Y	F109Y	109	21.5	14.4	16.5	21.5	13.8	16.4	44.9	48.8
	p.R110C	R110C	110	18	8.7	20.4	17.5	26.5	18.3	49.9	64.1
	p.R110G	R110G	110	14	10.5	17.8	11.9	21.9	16.4	44	53.2
	p.R110H	R110H	110	55.6	23.5	53	54.4	79.9	50.7	142.6	112.6
	p.R110L	R110L	110	20.2	9.1	8.9	14.1	7.9	11	19.7	19.4
	p.R110P	R110P	110	17.8	11.1	10.3	4.5	5.2	3.7	8.1	11
	p.R110S	R110S	110	9.6	12.9	13.2	3.7	6.7	2.7	11.5	12.3
	p.L111M	L111M	111	33.3	14.4	16	30.1	21.7	37.6	63	61
	p.L111P	L111P	111	18.9	7.9	7.5	8.6	4.8	4.2	10.2	12.9
	p.L111Q	L111Q	111	15.4	10.8	8.7	8.1	4.1	3.9	9.5	10.4
	p.L111R	L111R	111	16.6	6.1	7	7.4	4.9	3.4	9.9	9.3
	p.L111V	L111V	111	43.7	26.7	36.1	89.3	46.3	83.5	162.2	109.5
	p.G112A	G112A	112	44	27.6	65.8	81.3	43.6	67.7	142.4	74.4
	p.G112C	G112C	112	21.2	14.4	23.3	58	20.2	51.4	84.7	75
	p.G112D	G112D	112	22	14.3	27.2	50.1	28.5	50.3	89.6	62.6
	p.G112R	G112R	112	64.9	23.9	65.6	86.9	59.1	97.1	138.1	111
	p.G112S	G112S	112	45.3	13.3	28	65.2	53.3	84.9	120.9	120.1
	p.G112V	G112V	112	46	34.9	66	80.8	43.6	79.9	135.7	88.4
	p.F113C	F113C	113	20.7	10.3	9.2	9.2	5.2	9.9	15.8	13.6
	p.F113I	F113I	113	16.7	8.6	6.7	5.1	3.3	9.5	7.2	17.9
	p.F113L	F113L	113	27	11.7	8.1	12.7	9.1	42.5	33.4	50.3
	p.F113S	F113S	113	20.4	13.8	10.1	9.1	4.2	5.6	8.7	12.9
	p.F113V	F113V	113	19.9	3.1	5.8	5.2	4	7.8	7.7	20.8
	p.F113Y	F113Y	113	6.5	0	16.1	22.1	21.7	40	58	37.8
	p.L114F	L114F	114	91.2	90.3	126.7	90.9	52.9	78.2	131.4	101.8
	p.L114M	L114M	114	78.6	62.5	47.4	105.1	50.4	85	151.3	100.5
	p.L114S	L114S	114	76.8	36.7	49.9	95.8	43.5	81.4	135.3	124
	p.L114V	L114V	114	113.3	40.3	94.9	117.2	58.1	92.8	156.7	116.7
	p.L114W	L114W	114	43.2	26.6	61	74.1	41.4	70.4	121.5	100.5
	p.H115D	H115D	115	169	171.6	141.9	144.5	72.7	103.5	159.1	129.8
	p.H115L	H115L	115	91.3	93.6	100.5	98.1	50	67.5	111.3	83.6
	p.H115N	H115N	115	136.6	60.5	91.8	98.9	63.4	95.7	149.7	119.1
	p.H115P	H115P	115	138.3	125.5	127.2	103.4	45.2	81.4	148.5	97.2
	p.H115Q	H115Q	115	125.6	69.4	97.3	100.9	51.7	80.9	150.7	109.6
	p.H115R	H115R	115	116.2	93	92.3	108.4	50.7	78.1	149.1	101
	p.H115Y	H115Y	115	79.7	76.5	86.3	98.6	51.2	70.8	138	82.4
	p.S116A	S116A	116	129.7	74.8	69.5	118.1	58.7	91.5	139.7	117
	p.S116C	S116C	116	18	17.8	13.4	28.9	16	77.2	102.4	123
	p.S116F	S116F	116	103.1	46.5	128.8	95.7	46.5	64.2	120.1	85.6
	p.S116P	S116P	116	20.3	14.6	9.8	12	6.2	7.4	13.4	13.3
	p.S116T	S116T	116	122	59.1	87	98.8	52.7	83	119.3	101.1
	p.S116Y	S116Y	116	57.3	20.4	34.9	100.4	48.7	79.2	137.5	95.1
	p.G117A	G117A	117	41.6	15.8	13.4	56.3	31.4	76.1	101.6	107.4
	p.G117E	G117E	117	23.8	16.5	11.7	41.3	22.2	85.1	82.5	111
	p.G117R	G117R	117	52.8	19.2	20.1	66.9	34.8	68.2	105	92.6
	p.G117V	G117V	117	2.8	0	0	25	13.7	61.6	73.7	76
	p.G117W	G117W	117	19.4	15.6	11.6	9.7	8	49.4	19.2	74.9
	p.T118A	T118A	118	95.6	51.2	94.2	86.4	49.6	78.3	152.4	91.2
	p.T118I	T118I	118	78.4	58.7	100.8	74.3	48.2	77.7	108.9	87.6
	p.T118K	T118K	118	109.2	57.5	92.3	76.9	46.1	76.7	135.1	90.5
	p.T118P	T118P	118	32	18.9	15.2	13.8	7.6	10.1	18.9	13.6
	p.T118R	T118R	118	89.3	47.1	69.8	79	45.3	69.3	112.5	85.4
	p.T118S	T118S	118	95.3	54.1	89.9	83.3	51.5	79.2	138.6	89.9
	p.A119D	A119D	119	24.5	15.4	13.5	7.9	4.6	53.2	9.7	91.6
	p.A119G	A119G	119	53.5	24	14.1	50.8	27.5	91.6	122.7	109.9
	p.A119P	A119P	119	29.8	17.3	12.4	43.7	21.9	81	107.2	116.6
	p.A119S	A119S	119	101.2	56.6	43.1	92.9	48.6	91.9	138.9	106.7
	p.A119T	A119T	119	108.2	100.4	102.8	87	52.8	86.1	115.8	94.3
	p.A119V	A119V	119	29.1	30.2	18.7	51.1	31.3	65.8	84.4	89.4
	p.K120E	K120E	120	32.1	17.9	12.2	6.7	5.4	3.8	9.7	10.7
	p.K120M	K120M	120	10.1	16	12.7	6.9	5.2	63.2	8.5	34.4
	p.K120N	K120N	120	18.2	21.8	13.7	7.9	5.8	68.5	9.6	104.3
	p.K120Q	K120Q	120	20.8	17.4	12	6.4	4.7	77	8	81.2
	p.K120R	K120R	120	69.1	104.9	33.8	49.6	20.6	66.9	120.3	117.6
	p.K120T	K120T	120	23.2	22.3	10.9	6.9	5.1	72.3	11.7	87.1
	p.S121A	S121A	121	70	40.3	76.3	66.9	28.4	87	133.4	103.7
	p.S121C	S121C	121	107.3	32.9	125.6	87.7	53.7	78.6	120.1	95.7
	p.S121F	S121F	121	78.4	24.9	242.1	177.2	114.5	51.3	166	99.4
	p.S121P	S121P	121	17.4	20.6	12.3	9	6.9	79.4	33	82.7
	p.S121T	S121T	121	73.3	27.3	65.1	92.2	47.5	92.3	171.9	95.8
	p.S121Y	S121Y	121	105.6	25.7	163.8	98.1	62.3	56.3	118	99.7
	p.V122A	V122A	122	11.4	12.9	10.8	6.4	7.1	7	10.3	12.8
	p.V122E	V122E	122	34.4	35.3	15.9	43.4	24.6	94.2	105.1	128.6
	p.V122G	V122G	122	10.4	12.5	9.6	5.4	5.3	1.6	8.4	4.8
	p.V122L	V122L	122	18	20.4	12.8	11.6	8.1	85.4	33.5	99.7
	p.V122M	V122M	122	28.8	30.1	12.5	42.8	19.2	51	42.1	67.7
	p.T123A	T123A	123	159.1	165.6	178.4	103.6	71.7	97.4	137.3	108
	p.T123I	T123I	123	35.4	23.5	39.8	57	42.2	77	107.6	93.3
	p.T123N	T123N	123	99.9	76.6	137.3	98.6	69.5	92.4	132.6	100.2
	p.T123P	T123P	123	93.8	13.1	9.4	5.9	4.6	1.6	7.8	9
	p.T123S	T123S	123	145.5	142.8	198.6	106.7	73.6	91.7	156	114.5
	p.C124F	C124F	124	169	174.6	160.3	86.6	67.7	107.7	158.7	105.3
	p.C124G	C124G	124	26	28.1	15.5	17.7	17.3	30.5	43.1	38.1
	p.C124R	C124R	124	14.2	18.3	13	8.2	8.8	15	21.9	22.2
	p.C124S	C124S	124	84.9	119.1	100	84.2	60.2	81.5	134.6	113
	p.C124W	C124W	124	136.8	96.3	202.8	123.3	80.5	88.7	148.4	110.4
	p.C124Y	C124Y	124	114.3	135.7	143.3	89.6	60.6	87.1	117.9	83
	p.T125A	T125A	125	17.6	23.7	22.5	33	26.6	49.5	58.1	64.1
	p.T125K	T125K	125	27	15.6	11.2	3.5	4.6	6.5	6.6	8.5
	p.T125M	T125M	125	24.2	17.1	6.4	7.5	7.7	28.4	12	26.2
	p.T125P	T125P	125	17.7	13	9.4	5.3	3.8	2	7	8.5
	p.T125R	T125R	125	25.6	15.5	10.5	5.6	4.4	3	7	8.8
	p.T125S	T125S	125	44.3	64.6	50.3	70.5	52	63.3	100.1	94.6
	p.Y126C	Y126C	126	19.2	15.5	12.4	7	6.4	3.3	9.1	10
	p.Y126D	Y126D	126	20.7	13.9	10.3	4.4	5.5	2.8	5.7	10
	p.Y126F	Y126F	126	70.4	84.8	114.6	76.6	72.4	81.1	127.7	116.3
	p.Y126H	Y126H	126	13.9	14.9	17.7	19.6	17	28.5	39.9	40.3
	p.Y126N	Y126N	126	19.9	16.3	8	4.8	4.6	3.5	8.2	8.5
	p.Y126S	Y126S	126	19.4	15.1	11.9	4.9	5.7	3.3	8.8	9.6
	p.S127A	S127A	127	26.5	63.6	58.7	56.8	49.1	50.2	93.8	81.2
	p.S127C	S127C	127	8.8	15.1	14.7	11.7	5.6	4.1	4.3	4.3
	p.S127F	S127F	127	20.6	20.1	14.3	12	8.2	8.4	5.6	9
	p.S127P	S127P	127	16.9	16.2	9	2.6	3.8	2.3	6.5	6.7
	p.S127T	S127T	127	17.5	17.3	11.5	5.5	9	5.2	13.3	14.3
	p.S127Y	S127Y	127	22.8	18.9	14.2	11.5	4.1	6.9	7	8
	p.P128A	P128A	128	69.8	253.9	78.2	81.3	81.1	114.9	132.4	91.7
	p.P128H	P128H	128	76.5	71	77.8	102.9	77.1	109.3	120.3	66.4
	p.P128L	P128L	128	40.7	39.1	56.9	61.7	70.9	88.3	148.9	69.3
	p.P128R	P128R	128	74.9	45.3	57.1	89.4	71.4	101.4	124.3	80.7
	p.P128S	P128S	128	79.5	61	81.4	105.1	75.1	109.9	156.4	85.2
	p.P128T	P128T	128	97	61.5	116.5	99.6	49.7	65.7	104.5	57.2
	p.A129D	A129D	129	85.7	98	104.4	86	63.6	101.4	148.4	69.5
	p.A129G	A129G	129	79.4	78.1	84.8	84.7	65.8	94.8	110.5	77.4
	p.A129P	A129P	129	87.1	69.8	90.5	70.5	63.8	102.4	132.2	69.4
	p.A129S	A129S	129	103	94.2	102.4	84.1	58.5	104.5	125	86.1
	p.A129T	A129T	129	128.6	111.7	127.7	78.6	65.4	107	138.1	73.1
	p.A129V	A129V	129	111.6	110.2	97.3	94.5	68.2	96	162.9	57.5
	p.L130F	L130F	130	15	22	17.3	17.4	17.6	23.3	25	18.4
	p.L130H	L130H	130	16.1	19.9	15.4	13.9	11	12.7	11.6	9.3
	p.L130I	L130I	130	17	30.1	35.9	36.9	33.5	49	49.5	38.4
	p.L130P	L130P	130	16.7	19.5	11.2	9.3	6.8	3.6	5.3	4.9
	p.L130R	L130R	130	14.1	31.8	18.9	17.4	15.1	16.2	18.7	13.7
	p.L130V	L130V	130	14.7	18.2	18.3	16.9	14.3	24.8	24.7	20.8
	p.N131D	N131D	131	16.8	35.4	37.4	33.4	38.8	52.4	76.3	45.6
	p.N131H	N131H	131	21.5	50.7	46.7	42.8	44.4	45.5	77.6	48.3
	p.N131I	N131I	131	16.3	19.8	12	10.5	7.8	5.3	8.1	6.4
	p.N131K	N131K	131	40.9	25.9	51.5	54.2	22.2	26.9	51	29.1
	p.N131S	N131S	131	16.6	31.1	33.3	26.9	31.3	34.3	58.3	34.3
	p.N131T	N131T	131	16.7	29.2	26.8	25.6	23.2	25.9	40.1	26.7
	p.N131Y	N131Y	131	18.4	17.7	10.8	10.5	6.2	6.7	5	7.2
	p.K132E	K132E	132	0.9	0	0	0	0	0	0	0
	p.K132M	K132M	132	24.6	24	16.5	9	7.3	4.6	7	7.7
	p.K132N	K132N	132	17.3	17.8	12.9	8.4	6.1	3.2	4.6	5
	p.K132Q	K132Q	132	17.9	24.1	11.6	7.9	6.1	3.1	5.7	6.2
	p.K132R	K132R	132	23.3	17.5	11.1	9.1	5.5	4.2	4.6	16.5
	p.K132T	K132T	132	19.6	21.5	9.4	8.6	5.5	2.9	4.9	5.1
	p.M133I	M133I	133	106.4	101.3	98.4	95.6	75.2	84.9	134.6	86
	p.M133K	M133K	133	16.6	21.7	11.9	9.8	7.9	5	6.6	11.1
	p.M133L	M133L	133	117.5	89.2	88.5	84.1	72.3	90.6	149.7	104.8
	p.M133R	M133R	133	14.9	19.2	10.2	8.3	5.5	3.1	4	7
	p.M133T	M133T	133	12.4	22.8	14.3	17.2	16.4	20.4	21	26.9
	p.M133V	M133V	133	108	99	73.6	82.6	74.9	97.1	155.5	104
	p.F134C	F134C	134	15.6	19.1	10.2	9.3	4.9	2.2	5	6.3
	p.F134I	F134I	134	17.8	18.5	13.8	9.2	7.4	3.8	6.5	7.3
	p.F134L	F134L	134	17.7	16.8	12.4	7.5	5.7	2.8	3.7	4.9
	p.F134S	F134S	134	12.6	20.6	11.2	8.6	7	2.9	3.5	7.2
	p.F134V	F134V	134	18	18.8	12.4	8.7	6.4	2.6	3.9	5.1
	p.F134Y	F134Y	134	117.9	78	69.1	68.3	34	28.7	54.4	36.2
	p.C135F	C135F	135	17.1	18.9	13.5	8	6.5	3.3	4.5	6.4
	p.C135G	C135G	135	13.6	20.8	16.5	13.4	11.9	14	18.9	17.1
	p.C135R	C135R	135	1.4	8.3	4	2	7.6	12	11.1	10
	p.C135S	C135S	135	12.2	20.8	11.5	11.4	15.1	20.8	30.7	25.9
	p.C135W	C135W	135	21.1	28.7	31.3	35.1	41.8	58	79.6	70
	p.C135Y	C135Y	135	18	16.6	12.6	7.4	5.7	3.4	4.6	5.4
	p.Q136E	Q136E	136	19.8	21.5	12.9	9.7	7.4	7.9	4.8	22.4
	p.Q136H	Q136H	136	12.5	22.7	14.8	15.2	15.4	47.7	43.3	53.9
	p.Q136K	Q136K	136	96.2	139.8	71.8	94.8	74.8	84.4	127.5	96.8
	p.Q136L	Q136L	136	14.3	30.9	16.1	14.5	32.2	59.4	82.9	73.9
	p.Q136P	Q136P	136	15.2	20.1	11.5	8.2	6.8	19.2	4.7	18.7
	p.Q136R	Q136R	136	108.2	98.6	114.4	111	85.5	81.5	134.9	92.8
	p.L137M	L137M	137	105.5	62.9	62.4	46.5	26.9	24.6	23.4	19.7
	p.L137P	L137P	137	84.8	64.2	69.2	108.6	80.4	89.7	149.9	108.2
	p.L137Q	L137Q	137	89.3	54.7	52.8	84.9	79.4	93.3	160.3	113.5
	p.L137R	L137R	137	127.4	170.2	122.4	109	83.4	89.4	142.8	105
	p.L137V	L137V	137	138.2	25.8	59.8	80.8	79.5	70.7	117.8	76.8
	p.A138D	A138D	138	29.3	30.8	28.6	45.6	50	69.4	125	89.6
	p.A138G	A138G	138	16	23.2	16.3	14.1	15.1	18.4	21.1	22.5
	p.A138P	A138P	138	18	20.8	14.1	8.2	7.1	4.6	6.9	7.9
	p.A138S	A138S	138	94.3	107	116.1	100.8	70.4	81.5	151.4	91.2
	p.A138T	A138T	138	20.2	28.7	36.9	39	55.7	56.8	103	83.8
	p.A138V	A138V	138	52.6	55.9	25.5	71.5	64.4	86.7	155.4	117.7
	p.K139E	K139E	139	100.1	82	43.2	102.7	82.1	100.7	163.6	127.5
	p.K139M	K139M	139	26.7	23.3	14.5	17.2	36.2	73	140.6	103
	p.K139N	K139N	139	17.2	19.8	12.7	9.9	12.4	46.6	64.2	84
	p.K139Q	K139Q	139	42	24.4	13	20.5	47.3	98.8	115.2	100.5
	p.K139R	K139R	139	80.7	70.8	102.7	82.4	78.2	90.7	148.6	101.9
	p.K139T	K139T	139	35.6	30.7	38.4	61	67.7	71.2	128.9	101.5
	p.T140A	T140A	140	14.5	23.4	13.5	13.6	12.5	14.4	22.8	19.9
	p.T140I	T140I	140	31.3	31.4	12	18.4	43.6	94.4	103.8	116.9
	p.T140N	T140N	140	53.6	29	13.8	23.7	54.4	88.7	137.1	116.5
	p.T140P	T140P	140	75.4	5.6	7.7	74.9	61	102.6	192.6	96.4
	p.T140S	T140S	140	25.1	24	11.5	9.1	11.1	52	46.1	128.3
	p.C141F	C141F	141	17.7	66.4	50.3	42.1	32.8	43.5	66.9	54.7
	p.C141G	C141G	141	16.4	15.5	12	7.5	5.8	5.1	7.4	12
	p.C141R	C141R	141	18.2	17.4	12.1	7.2	4.3	3.6	5	7.2
	p.C141S	C141S	141	16.8	23.8	18	28.1	29.5	52.6	94	65.8
	p.C141W	C141W	141	10.6	34.1	17.5	11.9	12.4	11.7	20.2	14.1
	p.C141Y	C141Y	141	16.2	19.4	12.5	7.3	5.6	4.2	6.8	8.8
	p.P142A	P142A	142	63.8	38.3	38.9	82.3	78.7	100.6	150.5	109
	p.P142H	P142H	142	107.5	114.4	138	97.7	84.7	82	148.5	112.4
	p.P142L	P142L	142	17.7	26.8	35.3	26	42.2	45.9	89.8	78.4
	p.P142R	P142R	142	31.8	22.1	62.2	32.3	62.1	78.8	148.7	115.9
	p.P142S	P142S	142	43.8	26.3	19.8	43.4	47.3	107	169.2	140.7
	p.P142T	P142T	142	51.8	25.7	14.9	31	34.6	101.6	143.4	122
	p.V143A	V143A	143	18.7	22.6	12.3	9.8	9.1	5.8	6.9	18.8
	p.V143E	V143E	143	15.1	21	8.5	5.6	8.4	2	4.9	6.2
	p.V143G	V143G	143	22.6	15.6	14.4	14.9	6.8	5.7	8.9	12
	p.V143L	V143L	143	29.7	34.9	34.4	67.9	67.3	74.7	135.7	106
	p.V143M	V143M	143	17	21.9	10.5	6.9	5.1	2.9	5.8	8.1
	p.Q144E	Q144E	144	75.7	99	61.1	108.3	80.9	69.6	251.4	119.5
	p.Q144H	Q144H	144	26.4	29.8	33.3	65.9	41.6	49.3	154.5	89.9
	p.Q144K	Q144K	144	30.6	22.2	25.1	66.5	62.4	58	189.4	130.8
	p.Q144L	Q144L	144	27.2	21.5	25.6	63.6	48	61.2	149.9	95.7
	p.Q144P	Q144P	144	22.7	17.2	14.5	13.6	6.2	13.6	8	31.6
	p.Q144R	Q144R	144	27.1	22.8	39.8	59.4	49.9	54.4	142.8	76.5
	p.L145M	L145M	145	89.3	54.8	127.4	112.6	86.9	84.1	182.3	139.4
	p.L145P	L145P	145	3.3	6.9	7.3	0	12.6	20.1	41.9	21.8
	p.L145Q	L145Q	145	20.5	16.9	13.1	12.9	5.9	4	6.4	8.3
	p.L145R	L145R	145	20.8	16.9	13.3	10.1	5.5	3.8	5.8	7.1
	p.L145V	L145V	145	123.7	61.2	92.9	126.3	93.5	103.7	241.6	138.3
	p.W146C	W146C	146	19.3	16.3	71.6	155	49.1	53.3	181.9	112.4
	p.W146G	W146G	146	2.8	3.3	2.4	5.6	12.3	8.7	22.6	27
	p.W146L	W146L	146	81.7	56.1	77.4	97	68	74	170.7	114
	p.W146R	W146R	146	97.2	53.8	43.3	122.8	78.4	82.9	172.7	87.2
	p.W146S	W146S	146	21	20.4	26.3	45.8	49.8	54.8	134.2	66.3
	p.V147A	V147A	147	18.3	21.7	34.8	34	32.1	25.1	85.4	54.5
	p.V147D	V147D	147	19.2	16.2	12.2	9.1	5.9	4.2	5.4	8
	p.V147F	V147F	147	95	63.9	95.4	117.4	80.6	73.3	244.7	122.6
	p.V147G	V147G	147	17.3	17	13.4	7.9	5.6	3.1	5.2	10.5
	p.V147I	V147I	147	28.7	26.1	42.1	78.5	60.5	60	155.5	96.4
	p.V147L	V147L	147	54.2	22.7	42.3	34.9	13.4	5.5	18.5	13.5
	p.D148A	D148A	148	67	58.4	83.4	107.5	76.8	61.6	197.3	92.7
	p.D148E	D148E	148	104.5	73.3	108.6	108.5	74.5	57.9	182.4	77
	p.D148G	D148G	148	32.2	32.5	51	73.5	57.7	50.7	148.3	74.7
	p.D148H	D148H	148	61.7	51.3	79.5	112	77.2	66.9	255.2	109.8
	p.D148N	D148N	148	93.3	75.5	89.1	102.5	73	76.7	148.7	93.5
	p.D148V	D148V	148	27	24	36.3	49.2	47.4	36.6	127.6	57
	p.D148Y	D148Y	148	63.2	50.2	78.5	112.8	56.9	64.8	210.3	103.5
	p.S149A	S149A	149	73.8	65.5	91.8	121.2	81.7	79.1	228.5	127.3
	p.S149C	S149C	149	67	46.3	64.9	111	71.8	72	237.4	123
	p.S149F	S149F	149	50.4	42.4	71.8	98.3	68.9	72.5	234	105.4
	p.S149P	S149P	149	35.2	32.7	45.5	64	56.2	67.3	159.3	91.8
	p.S149T	S149T	149	104.5	89.4	101.5	106.9	86.7	81.2	202.6	105.3
	p.S149Y	S149Y	149	50.8	42	65.1	106.6	79.5	74.6	206.7	117.4
	p.T150A	T150A	150	87.3	56.7	70.8	101.7	77.5	71.9	213.7	101.7
	p.T150I	T150I	150	80.4	68.8	91.5	106.9	71.1	67.6	177.2	98.8
	p.T150K	T150K	150	94.7	62.8	87.2	91.9	76.4	68.5	163.8	89.3
	p.T150P	T150P	150	97.3	69.9	81.9	112	72.8	68.5	172	99.4
	p.T150R	T150R	150	79.3	74.6	104.8	120.5	79.9	73.7	259.2	112.1
	p.T150S	T150S	150	82.7	58.5	69.9	87.2	71.8	72.9	177	103
	p.P151A	P151A	151	2.4	0	0.5	0	19.4	10.7	15.4	15.4
	p.P151H	P151H	151	17.7	14.8	14.1	7.5	7.1	3.2	6.7	8
	p.P151L	P151L	151	21.8	23.5	33.2	38.9	51.1	39.8	104.5	55.3
	p.P151R	P151R	151	14.4	14.4	15.5	5.7	6.5	2.2	5.2	6.8
	p.P151S	P151S	151	1.4	8.9	0	0	8.8	3.6	15.8	6.8
	p.P151T	P151T	151	15.5	15.6	16.6	13	14.3	11.1	19.4	19.6
	p.P152A	P152A	152	15.3	18.3	15.5	17.7	18.2	12.7	32	31.1
	p.P152L	P152L	152	15.7	14.7	16.4	14.1	21.7	7.6	20.3	21.9
	p.P152Q	P152Q	152	15.7	16	15.3	15.7	14.4	9.5	22.7	21.5
	p.P152R	P152R	152	16.3	14.4	14.4	12.8	7.6	7.4	17.4	20.9
	p.P152S	P152S	152	13.9	16.2	13.5	15.2	14.7	10.1	22	21.9
	p.P152T	P152T	152	14.2	18.1	11.9	17	13.3	10.8	19.1	19.4
	p.P153A	P153A	153	108	63.8	82.5	81.8	77.7	62.7	162.5	91
	p.P153H	P153H	153	49.5	34.5	56.9	79	66.8	45.6	157.8	97.8
	p.P153L	P153L	153	52.5	40.9	59.8	76.9	71.1	50.3	179.7	88
	p.P153R	P153R	153	62.2	42.4	73.5	81.1	70.3	50.5	185.3	95.3
	p.P153S	P153S	153	49.5	52.1	64.4	83.9	68.1	61.8	183.5	105.1
	p.P153T	P153T	153	58.7	29.1	51.9	65.1	69.8	57.8	154	81.2
	p.G154A	G154A	154	16.5	21	18.2	28.4	34.7	24	80.3	58.8
	p.G154C	G154C	154	16.9	15.8	22.4	22	32	20.2	62.8	42.6
	p.G154D	G154D	154	65.5	38.9	49.4	67.5	72.7	55.5	149.2	86.7
	p.G154R	G154R	154	16.2	16.6	25.4	26.2	37.3	23.3	69.2	43.6
	p.G154S	G154S	154	18.9	16.1	21.8	23.1	33	22.5	77.1	44.2
	p.G154V	G154V	154	13.9	16.8	12	10.9	7.9	4	9.2	12
	p.T155A	T155A	155	67.3	51.3	74.1	100.2	76.3	67.5	188.6	118.1
	p.T155I	T155I	155	14.6	15.6	17.8	13.1	15.5	11.5	18.6	21.8
	p.T155N	T155N	155	14.2	13	13.5	8.3	6.1	2.9	7.1	9.7
	p.T155P	T155P	155	12.9	12.7	12.6	9.1	7.1	3	8.2	8.3
	p.T155S	T155S	155	85.6	64.5	83.2	100.8	80	67.3	179.8	109.3
	p.R156C	R156C	156	39.5	34.7	36.7	62.8	71.1	62.6	162.8	85.6
	p.R156G	R156G	156	12.3	18.1	13.7	9	12.5	8.5	15.5	15.1
	p.R156H	R156H	156	30.6	22.9	36.8	58.2	67.7	47.1	183.5	79.1
	p.R156L	R156L	156	64.1	36.2	47.5	79.1	88.3	76.6	199.5	105.2
	p.R156P	R156P	156	13.6	13	13.4	6.4	6.6	2.6	7.8	6.4
	p.R156S	R156S	156	30.1	23.9	28.3	39.7	66.5	42.5	114.8	69.2
	p.V157A	V157A	157	12.8	19.2	10.8	7.8	11.9	7.7	16.5	16.4
	p.V157D	V157D	157	11.2	16.8	13.5	6.3	6.9	3.8	7.6	7.7
	p.V157F	V157F	157	14.9	17.5	15.6	6.5	7	3.4	10.7	11.2
	p.V157G	V157G	157	14.6	16.5	11.7	7.7	6.4	2.1	7.6	7
	p.V157I	V157I	157	55.4	39.5	80.7	67.8	80.8	68.6	182.2	100
	p.V157L	V157L	157	10.6	15.7	38.4	13.3	20.3	15.9	35	25.6
	p.R158C	R158C	158	16.6	19.7	16.6	22	33.8	45.4	98.2	82.1
	p.R158G	R158G	158	16.4	16.8	9.8	6.8	4.6	5.7	15	14
	p.R158H	R158H	158	14.5	17.6	18.4	14.6	20.3	25.5	55.1	48.2
	p.R158L	R158L	158	13.5	22	13.2	11.7	15.3	12.8	25	19.6
	p.R158P	R158P	158	16.8	17.2	15.2	4.2	7.2	1.6	7.2	6.4
	p.R158S	R158S	158	5.4	2.6	0	7.8	18.1	21.7	61.5	60.1
	p.A159D	A159D	159	16.8	19.3	15.1	6.7	7.7	2	7.2	5.4
	p.A159G	A159G	159	5.6	12.4	25.6	10	27.4	14.8	38.1	29.1
	p.A159P	A159P	159	16	19.3	15.7	4.7	8.4	2.6	6.9	5.7
	p.A159S	A159S	159	49	49.4	119.8	60.6	75.1	50.3	172.5	90.9
	p.A159T	A159T	159	140.8	157.9	155.5	92.5	90	64.9	145.3	84
	p.A159V	A159V	159	11.4	23.4	26.4	10	16.7	10.8	18.5	15.8
	p.M160I	M160I	160	41.7	55	75.4	52.2	46.8	51.6	119.9	106
	p.M160K	M160K	160	27.3	34.1	34.2	12.5	17.7	12.3	26.7	23.6
	p.M160L	M160L	160	73.9	79	78.3	102.3	75.4	71.6	172.2	105.5
	p.M160R	M160R	160	19.3	39.1	40.4	17.6	27.7	24.3	58.5	46
	p.M160T	M160T	160	69.3	102.7	90.1	92.9	76.1	71.6	179.3	120.7
	p.M160V	M160V	160	69.7	83.8	95.3	92.9	105.9	71.1	159.5	93.2
	p.A161D	A161D	161	4	0	0	0	0	0	0	0
	p.A161G	A161G	161	19.7	22.9	31	19.1	28	22.3	58.7	64.7
	p.A161P	A161P	161	25.9	23	18.1	13.4	20.5	23.5	93.3	59.8
	p.A161S	A161S	161	17.9	21.6	19.5	16.2	2.8	30.3	80.6	67.8
	p.A161T	A161T	161	21.9	21.3	18	11.3	13.1	22.8	47	37
	p.A161V	A161V	161	32.7	18.4	34.4	29.6	41.8	56.8	144	108.3
	p.I162F	I162F	162	10.8	18.6	13.4	10.6	10.7	26.7	44.9	47.4
	p.I162L	I162L	162	64.5	43	73.5	62	63.8	69.6	155.7	122.7
	p.I162M	I162M	162	52.1	43.5	33	81.7	60.3	71.7	147	105.2
	p.I162N	I162N	162	5.9	0	0	0	0	0	0	0
	p.I162S	I162S	162	23.6	18.7	9.9	10.8	15.1	15.3	22	25.2
	p.I162T	I162T	162	22.8	17.1	15.7	9.6	6	31.5	75.5	53.1
	p.I162V	I162V	162	84.5	66.9	65	64.7	48.4	75.2	152.5	100.7
	p.Y163C	Y163C	163	30.2	17.5	12.6	3.9	4	2.2	5.8	5.4
	p.Y163D	Y163D	163	19.7	16.8	12.2	5.1	4.5	2.6	7.5	6.5
	p.Y163F	Y163F	163	97.7	45.2	118.5	86.7	54.7	72.9	171.5	128
	p.Y163H	Y163H	163	18.5	16.7	12.6	5.6	6.5	3.3	8.1	12.3
	p.Y163N	Y163N	163	18.8	14.9	11.3	6.8	5.6	3	8.1	6.2
	p.Y163S	Y163S	163	20.9	18.4	12.1	4.3	5.8	2.3	6.1	4.8
	p.K164E	K164E	164	20.5	19.3	12.4	8	8.9	4.4	8.1	34.7
	p.K164M	K164M	164	28.9	17.8	14.4	7.6	15.4	41	68.9	97.2
	p.K164N	K164N	164	36.8	17.3	12.8	8.1	10.8	29.3	53.2	73.8
	p.K164Q	K164Q	164	25.4	17.7	14.2	17.5	40.8	54.7	97.5	98.2
	p.K164R	K164R	164	39.1	25.3	45	50.6	56.9	62.3	118.1	101.2
	p.K164T	K164T	164	33.6	17.6	14.8	16.6	46.2	62	117.6	106.9
	p.Q165E	Q165E	165	76.1	3.7	32.3	79.6	57.9	79.3	169.1	96.8
	p.Q165H	Q165H	165	91.8	92.2	87.9	80.4	78.2	72.1	151.9	111.4
	p.Q165K	Q165K	165	76	64.7	92.6	55.4	47.6	63.1	126.7	95.2
	p.Q165L	Q165L	165	41.3	12.3	52.1	58.3	62.2	48.1	122.2	67.2
	p.Q165P	Q165P	165	24.9	28.8	46	52.7	58.9	49	94.1	86.3
	p.Q165R	Q165R	165	42.2	52.1	70	64.9	77.1	60.3	126.2	90.2
	p.S166A	S166A	166	105.9	74.9	91.9	67.2	53.1	71.4	145.6	99.7
	p.S166L	S166L	166	91.8	65.3	59.7	54.4	43.3	59.5	134.6	91.7
	p.S166P	S166P	166	126.7	90.5	108.6	63.4	50	66.6	147.3	84.7
	p.S166T	S166T	166	117.6	89.5	98.6	91.9	61.1	58.1	106.4	59.7
	p.Q167E	Q167E	167	80.4	35.8	20.9	42.2	75.8	84	153.9	107.4
	p.Q167H	Q167H	167	67.7	46.3	92.4	60.3	50.5	69.2	146.5	96.3
	p.Q167K	Q167K	167	67.3	22.1	15	54	59.3	84.8	150	125.7
	p.Q167L	Q167L	167	39.4	27.9	31.5	20.7	16.3	12.9	37	23.6
	p.Q167P	Q167P	167	62.9	21.4	47.5	54.9	60.1	64.6	131.4	81.1
	p.Q167R	Q167R	167	62.1	20.6	22	58.4	57	81.3	156.9	101
	p.H168D	H168D	168	43	20	13.5	15.9	20	59.7	125.7	111.7
	p.H168L	H168L	168	16.1	16	11.9	12.6	14.3	18.8	26.1	28
	p.H168N	H168N	168	27	23.5	37.4	37	25.5	54.6	101.5	75.9
	p.H168P	H168P	168	20.2	16.3	9.5	9.7	11.7	12.3	19.3	17.4
	p.H168Q	H168Q	168	22.9	17.3	17.8	21.6	28.1	33.2	57.2	56.5
	p.H168R	H168R	168	27.1	17.7	13.6	15.3	16.2	13	22.8	17.9
	p.H168Y	H168Y	168	84.1	64.3	89.7	97.1	102	81.8	165.5	106.6
	p.M169I	M169I	169	66.3	44.7	26.9	52	35.6	41.7	86.4	48
	p.M169K	M169K	169	58.6	35.7	47.8	66.5	29.4	70.5	150.4	98.9
	p.M169L	M169L	169	46.7	32.2	22.5	51.1	35.9	63.9	110.2	73.9
	p.M169R	M169R	169	113.2	14.5	80.6	105.6	95.9	71.9	167	63.5
	p.M169T	M169T	169	64.1	46.1	53.9	100.6	75	77.8	141.9	80.3
	p.M169V	M169V	169	72.5	92.9	50.9	62.2	58.6	64.6	142.6	90.3
	p.T170A	T170A	170	74.7	19.1	12.8	19.4	19.2	75.7	106.3	100.5
	p.T170K	T170K	170	67.3	19	12.2	14.5	10.9	84	93.3	122.1
	p.T170M	T170M	170	76.1	29.4	11.6	43.7	60.7	101.3	151.2	135.3
	p.T170P	T170P	170	60.6	18.6	12.3	13.1	12.6	72	70.3	116.4
	p.T170R	T170R	170	71.7	22	12.9	26.1	11	91.3	117.2	115.2
	p.T170S	T170S	170	69.5	48.6	21.5	47.6	42.7	91.1	168.2	104
	p.E171A	E171A	171	59.6	93.9	71.9	73.1	67.6	59.1	140.2	93.4
	p.E171D	E171D	171	60.1	81.1	44.3	65.1	48.8	63.8	127.1	91.6
	p.E171G	E171G	171	5.3	0	0	0	0	0	0	0
	p.E171K	E171K	171	90.4	118.5	75	68	77.2	57	136	83.5
	p.E171Q	E171Q	171	67.9	50.5	42.5	39	12.6	28.4	47.4	26.4
	p.E171V	E171V	171	26.2	26.3	38.2	32.7	21.1	22	59.9	37.6
	p.V172A	V172A	172	50.3	104.1	41.5	60.9	98.6	103	110.4	81.1
	p.V172D	V172D	172	5.5	23.3	15.2	8.2	2.4	7.1	9.7	12
	p.V172F	V172F	172	13.5	19.8	12.6	19.6	4.6	17.6	22	24.3
	p.V172G	V172G	172	9.1	11.9	9.9	19.6	4.4	19.3	34.3	22
	p.V172I	V172I	172	94.3	88.7	94.9	84.6	48.4	67.8	163.2	105.7
	p.V172L	V172L	172	30.8	31.4	22.3	57.2	49.7	53.4	101.7	71.6
	p.V173A	V173A	173	12.4	18.1	12.2	25.9	6.4	30.4	39.2	29.9
	p.V173E	V173E	173	21.1	18.1	10.8	8.3	0	2.8	5.7	6.5
	p.V173G	V173G	173	4.3	0	0	0	0	0	0	0
	p.V173L	V173L	173	6	0	0	0	0	0	0	3.5
	p.V173M	V173M	173	17.4	18.4	8.5	8.4	2.3	3.4	7	6.4
	p.R174G	R174G	174	19.2	22.6	12.4	27.6	12.6	51.7	101.7	82.4
	p.R174K	R174K	174	108.6	101.3	81.7	102.6	73.3	88.6	183.1	104.9
	p.R174M	R174M	174	39.9	41.3	28.4	39.8	10.6	27	48.6	39
	p.R174S	R174S	174	30.7	55.3	25.5	45.9	16.3	66.1	124.2	91.3
	p.R174T	R174T	174	66.4	89.3	38.6	105.1	46.9	65.1	130.5	64.5
	p.R174W	R174W	174	27	25.9	11.7	22.3	6.5	15.3	22.8	16.7
	p.R175C	R175C	175	101.7	33.7	37.3	48.8	52	93	161.6	146.8
	p.R175G	R175G	175	17.4	2	2.2	5.9	0.1	12	18.7	11.3
	p.R175H	R175H	175	20.5	17.6	10.5	10.5	2.6	4.1	7.3	7.8
	p.R175L	R175L	175	21.7	44.6	40.9	33.9	9.6	36.9	81.3	61.8
	p.R175P	R175P	175	12	1.2	3.7	10	27.1	75.9	159.5	127
	p.R175S	R175S	175	32.2	37.7	46.2	53.4	49.8	64.3	131.8	136.5
	p.C176F	C176F	176	37.8	15.7	15	5	19.5	27.8	95.8	100.9
	p.C176G	C176G	176	26.3	19.7	17	6.4	7.6	3.1	8.7	48.3
	p.C176R	C176R	176	17.4	19.8	10.7	7.4	0.2	4.1	7	7.7
	p.C176S	C176S	176	21.9	18.5	11.7	6.3	0.1	2.9	5.4	7
	p.C176W	C176W	176	25	19.6	14.9	4.2	6.3	2.9	8.4	9.2
	p.C176Y	C176Y	176	24.5	12.9	13.5	3.6	7.4	11.2	29.3	73.5
	p.P177A	P177A	177	48.3	21.7	15.5	11.2	45.4	30.2	60.5	66.4
	p.P177H	P177H	177	80.5	28.8	45.2	21.4	21.6	50.5	47.9	192.6
	p.P177L	P177L	177	25	14.9	12	2.8	8.3	9.6	18.1	41.5
	p.P177R	P177R	177	29.5	17.7	14.7	5.9	8.3	2.7	9.2	84.6
	p.P177S	P177S	177	56.7	20	19.9	12.5	26.5	27.3	69.8	174.9
	p.P177T	P177T	177	30.7	33.3	16.2	10.6	12.7	12.9	26.6	156.2
	p.H178D	H178D	178	22.1	18.4	12.4	5.4	6.2	3.1	7.1	8
	p.H178L	H178L	178	98.8	30.1	28.2	17.8	48.4	44.1	80.2	51.2
	p.H178N	H178N	178	46.8	18.3	12	6.7	24.3	27.9	41.2	47.7
	p.H178P	H178P	178	23.2	19.4	10.8	4.7	4.6	2.4	6.6	7.5
	p.H178Q	H178Q	178	25.2	16.8	15.9	7.4	10.5	16.1	35.8	81.4
	p.H178R	H178R	178	59.3	20.4	13.9	11.4	29	25.6	58	54.9
	p.H178Y	H178Y	178	109.1	72.2	40.4	30.7	47.8	42.1	43.6	43.9
	p.H179D	H179D	179	35.7	18.3	18.3	14.1	21.2	23.4	41.1	41.6
	p.H179L	H179L	179	35.1	18.6	12.4	7.7	13.5	25.3	44.1	104.1
	p.H179N	H179N	179	31.9	15.7	16.6	11.1	24.8	22.7	51.2	40.7
	p.H179P	H179P	179	37.8	19.8	15	12.8	29	26.9	62.4	79.4
	p.H179Q	H179Q	179	28.9	19.4	11.2	6.8	7.2	14.2	37.9	80.3
	p.H179R	H179R	179	21.5	18	14	8.6	15.3	20.5	44.9	67.5
	p.H179Y	H179Y	179	21.9	18.5	17.6	13.2	24.4	22	56.5	51
	p.E180A	E180A	180	49.7	22.9	17.3	26.3	47.2	47.2	49.1	57.1
	p.E180D	E180D	180	50.5	30.2	42.5	29.6	51.8	52.4	90.1	105
	p.E180G	E180G	180	36.8	24.9	24	34.4	62	65.8	108.1	102.5
	p.E180K	E180K	180	24.6	19.2	16.9	12	20.9	38.5	65.6	81.7
	p.E180Q	E180Q	180	59.2	22	17.9	21.6	53.8	64.5	88.2	118.2
	p.E180V	E180V	180	71.6	32.6	27.8	35.7	70.4	67.6	108.5	122.9
	p.R181C	R181C	181	43.1	21.7	18.6	9.4	21	51.3	70.2	128
	p.R181G	R181G	181	53.2	28.1	16.9	12.4	20	40.7	48.2	113.1
	p.R181H	R181H	181	56.3	22.8	18.5	10.5	35	49.3	85	125
	p.R181L	R181L	181	65.1	39.1	33.5	50.2	69.9	69.2	121.7	116.1
	p.R181P	R181P	181	23.3	22.9	16.7	7.2	8.7	5	11.7	23.1
	p.R181S	R181S	181	44.2	31.1	18	11.9	24.2	46.9	48.6	65.9
	p.C182F	C182F	182	100.8	106.1	117.7	86.7	89.6	73.7	154.5	110
	p.C182G	C182G	182	42.9	51.5	46.6	36.5	40	27.6	58.7	50.2
	p.C182R	C182R	182	90.3	52.7	72.3	67.9	74.2	63.8	104.1	113.4
	p.C182S	C182S	182	98.4	57.7	68.6	73.8	77.3	65.1	114.8	108.6
	p.C182W	C182W	182	95.1	61.9	80.9	71.8	63.7	68.5	116.4	99.7
	p.C182Y	C182Y	182	99.2	43.5	54.4	48.6	48	37.2	58	59.6
	p.S183A	S183A	183	101.2	83.1	71.9	75.4	72	63.9	111.2	100.6
	p.S183L	S183L	183	108.8	103.5	85.1	82.9	81	71.6	108.7	105.9
	p.S183P	S183P	183	110.2	111.8	100.4	79.8	81.3	69.9	112.1	104.1
	p.S183T	S183T	183	103.5	89.1	87.3	79.9	80.7	63.4	113.1	90.1
	p.D184A	D184A	184	108.8	94	101.8	73.7	82.5	64.7	150.6	93
	p.D184E	D184E	184	84.1	65	73.1	74.4	69.6	56.1	100.2	98.9
	p.D184G	D184G	184	98	81	91.4	79	72	56.7	132	96.9
	p.D184H	D184H	184	91.7	57.9	61.5	73.5	68.6	58.6	92.7	110.5
	p.D184N	D184N	184	92.7	82.1	60.2	58.2	50.7	51.4	63	62.7
	p.D184V	D184V	184	100.1	91.6	95.2	78.4	70.7	58.2	110.6	99.9
	p.D184Y	D184Y	184	96	90.2	104	76	78.6	66.2	149.8	100.9
	p.S185C	S185C	185	74.5	51.2	59.8	68.2	69	60	96.7	104.4
	p.S185G	S185G	185	90.3	59.6	56.4	59.6	49.5	42.6	75.2	57.9
	p.S185I	S185I	185	86.4	75.2	78.3	79.1	84.8	63.2	105.4	95.2
	p.S185N	S185N	185	110.4	80	106.1	93	88.8	78.4	148	104.2
	p.S185R	S185R	185	114.6	90.2	98.4	84.5	71.3	55.6	104.2	97.9
	p.S185T	S185T	185	97.6	63.8	83	79.1	91.4	68.4	125.8	99.5
	p.D186A	D186A	186	90.7	84.7	81.1	81.2	71.6	57.2	106	104.7
	p.D186E	D186E	186	85.3	59.2	86.6	77.4	78.2	69.7	131.4	94.8
	p.D186G	D186G	186	96.3	81.2	93.6	85.1	70.9	60.1	107	109.1
	p.D186H	D186H	186	76	73.7	72.3	67.1	68.5	52.7	83.4	82.9
	p.D186N	D186N	186	102.1	92.2	100.3	83.8	73.6	58.4	111	92.1
	p.D186V	D186V	186	80.8	90.1	109.6	80.3	73.4	61.5	116.1	97
	p.D186Y	D186Y	186	83	88	60.3	66.6	62.6	57.8	101.6	97.3
	p.G187A	G187A	187	66.7	58.9	61.9	64.7	46.5	39.1	80	82.2
	p.G187C	G187C	187	79.7	66.2	67	74.9	65.1	58.8	106.1	90.7
	p.G187D	G187D	187	73.8	47.1	45.2	61.1	56.8	53.3	88.8	91.3
	p.G187R	G187R	187	78.1	74.8	77.3	78.3	69.6	60	107.9	86.1
	p.G187S	G187S	187	85.1	59.9	78.5	80.1	77.3	53.3	115.4	78.9
	p.G187V	G187V	187	75.8	63.6	66.8	75.7	69.7	62.6	97.9	103.9
	p.L188M	L188M	188	81.1	36.8	96.4	74.8	55.4	56.3	89.6	71.8
	p.L188P	L188P	188	67.2	53.1	50.3	65.8	64.3	63.1	105.5	100.2
	p.L188Q	L188Q	188	71.4	41.6	51.2	65	57	46.4	93.7	77.7
	p.L188R	L188R	188	69	63.7	69	66.2	46.7	52.6	83.2	102.1
	p.L188V	L188V	188	109.5	65.1	99.6	91	84.1	76.1	134.2	102.7
	p.A189D	A189D	189	11.1	16.8	14.1	18.4	36.7	34.5	47.4	51.4
	p.A189G	A189G	189	29.5	25.8	36.9	43.3	57.6	52	81	78
	p.A189P	A189P	189	26.2	36.5	25.9	35.3	46	45.7	72.3	85.8
	p.A189S	A189S	189	17.3	33.9	31.9	49.2	49.1	40.1	56	67.4
	p.A189T	A189T	189	48.2	33.7	35.3	36.2	27.2	33.6	81.7	78.3
	p.A189V	A189V	189	92.7	74.2	79	88	70.1	63.9	122.7	107.8
	p.P190A	P190A	190	21	25.6	20	21.5	26.9	38.4	76.6	85.2
	p.P190H	P190H	190	36.8	31	25.9	43.4	63.2	58.3	102.5	105.4
	p.P190L	P190L	190	16.7	25.7	21.5	23.5	26.3	24.9	31.6	32.2
	p.P190R	P190R	190	35.5	30.7	28	33.9	49.8	30.8	66	71.4
	p.P190S	P190S	190	24.9	29.7	22	26.2	34.3	43.2	79.9	85
	p.P190T	P190T	190	41.5	30.4	32.6	37.8	36.6	41.1	94.9	79.6
	p.P191A	P191A	191	114.2	75.8	93.2	102.6	88.3	111.9	127	106
	p.P191H	P191H	191	33.5	48.9	63.1	62.8	67.9	54.4	89.2	80.8
	p.P191L	P191L	191	42.5	37.5	61.4	70.7	75.3	59.8	112.8	87.1
	p.P191R	P191R	191	100.4	78.8	104.7	103	86.1	77.8	119.9	119.1
	p.P191S	P191S	191	90.9	57.2	90.3	93.1	86.9	89.5	131.1	110.4
	p.P191T	P191T	191	64	43	75.1	83.5	78.4	84.7	119.3	102
	p.Q192E	Q192E	192	99.6	92.2	79	114.2	108.1	120	155.4	106.9
	p.Q192H	Q192H	192	118.7	117.9	106.8	151.9	103.2	117.8	131.8	122.4
	p.Q192K	Q192K	192	82	49.9	80.3	96.9	98.9	69.8	127.6	127.2
	p.Q192L	Q192L	192	37.4	67.8	77.6	89.7	77.6	70.9	104.4	79.6
	p.Q192P	Q192P	192	34	21.5	67	124.6	103.7	84	118.1	71.1
	p.Q192R	Q192R	192	52.2	67.5	68.2	125.5	85.3	92.1	135.3	97.9
	p.H193D	H193D	193	19.3	25	11.6	11	7.8	7.2	7.6	20.7
	p.H193L	H193L	193	18.2	17.6	11.4	6.9	6.7	4.4	4	11.1
	p.H193N	H193N	193	20	25.5	16.4	12.4	12.7	11.8	12.1	22.1
	p.H193P	H193P	193	16.5	23.6	16.9	11	7.6	6.5	4.9	12.5
	p.H193Q	H193Q	193	11.4	18.9	32.3	33.5	37.6	40.2	86.7	61.3
	p.H193R	H193R	193	16.8	19.3	13.7	7.2	6.1	4.6	4.2	10.1
	p.H193Y	H193Y	193	8.2	2.7	13.6	16.6	31.7	19.3	29.6	14.5
	p.L194F	L194F	194	23.7	23.6	14.2	9.7	7.4	3.8	5.9	79.7
	p.L194H	L194H	194	15.4	22.1	11.4	5.9	6.8	3.2	5.5	10.3
	p.L194I	L194I	194	143.4	180.5	138.7	119.5	79.5	82.1	129.1	102.6
	p.L194P	L194P	194	0.5	0	2.6	0	4.3	6	4.5	9.2
	p.L194R	L194R	194	17.5	22.6	14.5	10.2	7.1	4.8	3.9	9.7
	p.L194V	L194V	194	157.6	139.1	160.1	115.2	63.7	53.7	92.5	63.1
	p.I195F	I195F	195	17.3	21.2	14.6	8.3	7.9	4.7	5.9	11.9
	p.I195L	I195L	195	65.5	74.5	83.5	120.3	77	80.5	126.8	90.8
	p.I195M	I195M	195	30.9	61.3	77	125	70.4	94.8	94	66.2
	p.I195N	I195N	195	17.4	23.6	15.7	9.1	8.2	4.9	4.5	11
	p.I195S	I195S	195	16.5	22.4	11.1	7.9	7.2	2.6	4.9	11.2
	p.I195T	I195T	195	18.6	22.3	13.8	8.4	8.9	6.2	8.2	16.5
	p.I195V	I195V	195	60.7	61.3	82.8	109	72.9	74.3	96	84.2
	p.R196G	R196G	196	17.5	23.1	19.2	14.5	22.9	39.2	54.7	86.7
	p.R196L	R196L	196	21.7	27	31.3	28.3	50.5	45.5	76.6	76.4
	p.R196P	R196P	196	20.1	20.3	13.3	8.9	8.3	5	10.3	8.6
	p.R196Q	R196Q	196	40.6	29.8	27.1	45.1	66.2	82.9	123.1	115.1
	p.V197A	V197A	197	46.1	55.2	68.1	113.8	80.5	83	121.4	93.2
	p.V197E	V197E	197	18.5	24.7	13.9	7.4	7.2	4.7	6.9	18.5
	p.V197G	V197G	197	13	22	20.9	15.3	12.4	9.9	13.5	24.4
	p.V197L	V197L	197	20.4	26.2	21.5	22.8	33	25.3	45.5	48.2
	p.V197M	V197M	197	9.2	17	31	20.7	34	30.2	49.6	42.5
	p.E198A	E198A	198	83.6	103.7	168.6	153.9	92.9	65.8	132.7	66.4
	p.E198D	E198D	198	10.9	17.6	17	26.9	46.8	76.1	88.5	66.2
	p.E198G	E198G	198	22.8	31.5	41.8	80	64.6	71	99.2	89.1
	p.E198K	E198K	198	109.3	82.8	103.4	121.8	80.6	76.3	111.8	91.8
	p.E198Q	E198Q	198	89	123.8	144.1	146	88.3	89.9	149.9	106.4
	p.E198V	E198V	198	69.8	187.2	135.1	129.8	98.2	91.6	106.1	110.5
	p.G199A	G199A	199	45.6	69.8	60.9	113.1	74.1	75.7	113.3	90.2
	p.G199E	G199E	199	21.5	21.3	17.4	9.9	8.5	27.9	7.2	117.8
	p.G199R	G199R	199	75.6	41.7	61.9	107.8	83.4	101.7	148.6	115.7
	p.G199V	G199V	199	0.3	0	1.5	0	2.4	2.6	3.5	6.6
	p.N200D	N200D	200	0	0	0	0	0	0	0	0
	p.N200H	N200H	200	99.5	71.1	114.1	114	71.6	48.9	101.3	54.8
	p.N200I	N200I	200	18.7	33.5	39.6	55	48.3	39.9	66	63.6
	p.N200K	N200K	200	37.5	33.6	33.8	33.1	17.2	20.6	40.4	30.1
	p.N200S	N200S	200	72.3	79.3	86.2	148	82.6	69	79.1	87.1
	p.N200T	N200T	200	87.4	61	120.6	139.8	86.5	51.9	100.6	69.7
	p.N200Y	N200Y	200	5	16.2	15.1	19	33.4	15.4	35.8	27.1
	p.L201F	L201F	201	82.2	92.8	108.5	132	93.2	87.5	143.4	121.6
	p.L201M	L201M	201	83.9	106.4	87.9	115.7	84.6	83.6	127.5	100.3
	p.L201S	L201S	201	105.7	78.4	89.8	140	92.7	100	141.3	131.4
	p.L201V	L201V	201	99.8	40.8	110.1	154.5	95.8	66.5	115.8	61.1
	p.L201W	L201W	201	97.6	121.2	115.1	145.9	92.9	88.3	130.9	117
	p.R202C	R202C	202	64.8	39.6	82	111.3	95.6	72.9	118.5	85.1
	p.R202G	R202G	202	71.7	89.9	64.4	137.3	77.9	97.7	119.8	126.2
	p.R202H	R202H	202	82.3	65.3	76.1	122.6	85.3	91.9	109.5	106.6
	p.R202L	R202L	202	0	0	0	0	0	0	0	0.2
	p.R202P	R202P	202	49.2	4.3	10	85.9	61.9	75.2	134	77.5
	p.R202S	R202S	202	78.7	67.1	63.7	157.2	83.5	114.5	147.9	120.4
	p.V203A	V203A	203	113.4	104.6	92.5	144.7	99	103.4	146.6	126.4
	p.V203E	V203E	203	15.8	25.5	20.4	18.8	24.4	30.3	41.9	44.9
	p.V203G	V203G	203	36.9	46.6	38.9	107.5	66.6	71.5	101.6	102.8
	p.V203L	V203L	203	14.1	28.4	24.5	20.6	32.1	19.1	40.1	43.2
	p.V203M	V203M	203	16.5	28.5	23.9	39.5	43.2	45	75.4	77
	p.E204A	E204A	204	71.6	67.8	83.4	119.4	84.9	83.3	114.9	104.4
	p.E204D	E204D	204	67.3	40.3	81.3	134.9	79.7	83.4	110.8	74.7
	p.E204G	E204G	204	19.8	35.1	31.9	40.7	37.6	32.9	57.8	64.3
	p.E204K	E204K	204	90.2	77.2	85.9	129.3	81	89.6	118.9	102.3
	p.E204Q	E204Q	204	106.5	97.7	108.1	137.9	93.1	96.8	125.6	116.3
	p.E204V	E204V	204	34.4	79.4	103.1	133.9	83.8	75.5	103.3	94.5
	p.Y205C	Y205C	205	14.8	20.6	9.7	6.8	5.8	4	6.3	12.9
	p.Y205D	Y205D	205	15.8	20	12	6.6	4.4	3.3	5.3	12.2
	p.Y205F	Y205F	205	13.8	21	13.8	9.5	10.7	9.4	19.7	28.5
	p.Y205H	Y205H	205	10.6	22.6	20.8	10.9	10.5	8.2	18.7	27.6
	p.Y205N	Y205N	205	15.4	18.7	12.9	6.1	6.5	4	5.6	12.2
	p.Y205S	Y205S	205	14.8	19	12.2	6.2	4.1	2.9	5.5	12.1
	p.L206F	L206F	206	14.6	4.6	38.2	16.4	57.5	41.1	44	42.9
	p.L206M	L206M	206	113.7	104.7	108.5	151.8	92.2	106.7	143.9	135.5
	p.L206S	L206S	206	192.1	66.8	302.4	161.2	159.3	145.6	180.2	125.9
	p.L206V	L206V	206	110.3	92.6	87.1	127.5	100.8	95.2	135.7	142.6
	p.L206W	L206W	206	190.4	94.5	207	99.3	135.3	160.1	179.4	88.7
	p.D207A	D207A	207	123.7	128.9	255.5	125.1	116.3	131.1	198.9	135.4
	p.D207E	D207E	207	157.1	97.7	270.4	144.8	156	142.2	215.8	88.4
	p.D207G	D207G	207	50.7	65.7	70	42.6	44.5	46.8	99.5	45.1
	p.D207H	D207H	207	150.1	115.1	230.6	124.6	106	126	146.9	93.2
	p.D207N	D207N	207	199.6	70	283.5	122.1	135.4	125.8	130.5	101.2
	p.D207V	D207V	207	155	109.2	241	108.9	127.1	144.6	187.5	123.6
	p.D207Y	D207Y	207	200.5	92.7	229.2	122.8	123.7	119.4	128.3	115.5
	p.D208A	D208A	208	10.3	10.9	22.2	17.6	23.3	20.9	25.5	14.6
	p.D208E	D208E	208	19.2	1.6	36.3	37.5	71	95.8	83.1	72.3
	p.D208G	D208G	208	112.1	44.5	102.6	155.8	106.3	119	183.4	74
	p.D208H	D208H	208	48.5	29	170.8	71.8	75	75.9	111.5	73.7
	p.D208N	D208N	208	83.7	77.9	189.6	84.2	77.4	82.5	183.4	81.6
	p.D208V	D208V	208	7.8	6.4	3.5	3.6	12.8	12.5	7.8	7.1
	p.D208Y	D208Y	208	31.7	31.7	24.7	7.9	7.4	5.1	6.1	4
	p.R209G	R209G	209	138.2	34.2	208.3	132.8	143.8	141.1	167.4	99
	p.R209I	R209I	209	106.1	67.7	143.5	114.2	99.2	130.9	213	125.9
	p.R209K	R209K	209	186.2	50.7	265.4	131.7	125.1	127.7	204.6	90.9
	p.R209S	R209S	209	87.7	69.8	118.2	98.1	89.8	122.4	164.2	115.3
	p.R209T	R209T	209	1.3	0.6	1.2	0	0	0	0	0
	p.N210D	N210D	210	106.5	22.4	50.7	106.1	127.6	132.4	218.9	111.1
	p.N210H	N210H	210	175.6	71	192.7	120.9	140.2	106.3	174.9	89.9
	p.N210I	N210I	210	146.1	49.4	124.2	134.6	130.2	160.1	242.6	120.7
	p.N210K	N210K	210	184	68.7	201.8	113.8	88	99.6	193.1	67.4
	p.N210S	N210S	210	155.4	36.2	222.4	148.8	126.1	128.5	186.6	89.1
	p.N210T	N210T	210	164.2	37	225.6	136.6	116.3	118.9	198.7	75.2
	p.N210Y	N210Y	210	155.8	50	260.2	113.6	134.8	152.1	159	95.4
	p.T211A	T211A	211	9.7	12.8	17.9	20.4	26.3	30.5	34.4	28.1
	p.T211I	T211I	211	22.3	27	17.7	19.5	20	19.5	27.9	23.2
	p.T211N	T211N	211	122	42.8	194	101.8	119.8	159	149.1	103.6
	p.T211P	T211P	211	6.5	14.6	6	11.1	23.5	18.5	14.4	18.8
	p.T211S	T211S	211	148.4	48	140	114.9	138.3	107.6	182.9	77.7
	p.F212C	F212C	212	28.8	8.3	27.4	29.7	40.6	40.4	60.1	24.9
	p.F212I	F212I	212	31.3	25.3	15.9	7.8	10.7	4.9	8.1	10.3
	p.F212L	F212L	212	116.2	33	95.2	136.9	119.3	134.1	242	99.8
	p.F212S	F212S	212	125.2	51.4	98.6	141.7	130.1	140.9	206.4	94.2
	p.F212V	F212V	212	7.8	8	7.6	21.1	34.1	33	36.7	30
	p.F212Y	F212Y	212	119.3	70	139	105.4	83.7	106.4	165.5	112.3
	p.R213G	R213G	213	4.4	1.9	2	0	0	25.3	3.2	73
	p.R213L	R213L	213	1.1	3.8	0	0	0	0	0	0
	p.R213P	R213P	213	3.2	1.9	2.7	0	0.6	19.4	4.1	32.8
	p.R213Q	R213Q	213	3.6	0	1.2	0	0	0	0	0
	p.H214D	H214D	214	7.6	8.6	6.9	15.5	23.9	22.1	24.6	20.3
	p.H214L	H214L	214	4	3.4	2.1	2.3	24.7	24.1	106.5	27
	p.H214N	H214N	214	17.5	10.4	30.1	43.7	58.1	68.9	94.9	59.8
	p.H214P	H214P	214	164	66.2	201.6	139.8	130.5	119.8	167.6	81.4
	p.H214Q	H214Q	214	153.8	66.6	166.7	100.4	95.2	105.1	177.4	97.5
	p.H214R	H214R	214	5.1	4.1	3.4	5.7	21	14.9	10.8	13.1
	p.H214Y	H214Y	214	5.3	4.2	2.7	12.9	28.9	36.6	46.2	41.9
	p.S215C	S215C	215	42.1	24.9	40	46.4	79.5	82.4	104.1	78.2
	p.S215G	S215G	215	4.5	5.6	3.4	8.4	16.1	13.9	12.9	10.8
	p.S215I	S215I	215	13.4	21.9	14.8	19.8	16.9	14.3	20	14.8
	p.S215N	S215N	215	6.5	5.1	4.5	12.8	23.3	19.3	16.8	15.4
	p.S215R	S215R	215	1.9	2.8	2.4	0	0.1	1.2	0	1.2
	p.S215T	S215T	215	23.4	30.5	17.7	28.7	36.9	35	42.1	43.9
	p.V216A	V216A	216	82.2	24.1	64	46	68.7	68	104.6	55.7
	p.V216E	V216E	216	29.2	34.1	14.4	9.9	9.8	5	10.1	9.5
	p.V216G	V216G	216	3.4	1.1	0	0	0	1	0	0
	p.V216L	V216L	216	4.5	3.6	2.1	5.3	8	14.3	14	13.1
	p.V216M	V216M	216	0.3	13.2	0.1	0	3.1	1.3	1	2.6
	p.V217A	V217A	217	109.4	32.3	142.2	105	97.4	104	147.3	118.5
	p.V217E	V217E	217	112.5	78.2	210.1	129.7	119	152.9	250.7	163.9
	p.V217G	V217G	217	3.3	5.6	2.1	7	17.6	16.9	15.6	16.3
	p.V217L	V217L	217	82.9	19.6	103.7	76.7	117.6	106.5	120.5	84.8
	p.V217M	V217M	217	157	33.4	148.6	117.2	113.5	114.7	169.6	97.1
	p.V218A	V218A	218	114.5	23.3	131.5	116.1	110.3	114.5	169.4	106
	p.V218E	V218E	218	7.2	12.2	17.1	13.9	11.6	4.8	7.3	10.6
	p.V218G	V218G	218	101.5	30.6	204.6	123.8	122.5	126.6	155.6	92.1
	p.V218L	V218L	218	90.4	16.2	117	87.9	108.6	103.3	147.7	111.5
	p.V218M	V218M	218	1.3	3.3	0.6	0	0	0	0	0.6
	p.P219A	P219A	219	27.6	12.8	52.4	58	80.7	84.3	118.2	105.7
	p.P219H	P219H	219	6.5	6.6	2.8	8.2	22.3	23.1	25.4	32.1
	p.P219L	P219L	219	6.9	5	2	10.1	23.6	24.6	25.9	32.7
	p.P219R	P219R	219	0.9	1.2	0	0	0	0	0	0
	p.P219S	P219S	219	7.9	8.4	7.3	11.5	23.5	21.9	25.8	27.3
	p.P219T	P219T	219	1.1	3.3	1.5	0	0	0	0	0.8
	p.Y220C	Y220C	220	2	8.6	2.5	0	1.4	3	0.2	5.1
	p.Y220D	Y220D	220	1.6	0.3	2.6	5.1	0.3	0	0	0.7
	p.Y220F	Y220F	220	111	34.7	163.9	133.3	125.9	139.7	196.8	150.7
	p.Y220H	Y220H	220	1.6	6.4	0.7	0	1.1	2.9	0.4	1.6
	p.Y220N	Y220N	220	1.8	0.6	0	0	0	0	0	0
	p.Y220S	Y220S	220	0	0	1.9	0	1.1	0	0	1
	p.E221A	E221A	221	105.5	22.7	130.1	112.3	61.6	111.2	120.1	111
	p.E221D	E221D	221	208	190.2	457.1	220.2	131.5	202.8	310.2	265.8
	p.E221G	E221G	221	13.2	5	15.4	33.1	49.6	65.1	71.7	72.4
	p.E221K	E221K	221	102.1	28.9	176.9	108.5	120.4	161.7	232.2	166.8
	p.E221Q	E221Q	221	162.4	49	200.1	136.8	105	117.9	196.2	143
	p.E221V	E221V	221	177.6	109.5	277.7	92.8	181.5	192.7	251.2	225.7
	p.P222A	P222A	222	155.3	78.8	236.2	170.3	110.6	144.7	202.3	132.6
	p.P222L	P222L	222	39.6	10.9	50.7	119.1	86.6	149.3	201	123.3
	p.P222Q	P222Q	222	126.8	54.9	185.9	211.5	86.7	159.6	269.7	158.2
	p.P222R	P222R	222	115.5	40.5	179.3	175.6	80.2	170.5	259.1	138.4
	p.P222S	P222S	222	136.8	62.6	234.1	179.5	90.6	147.5	250	143
	p.P222T	P222T	222	108.5	46.9	204.6	182.9	118.7	154.2	235.7	162.7
	p.P223A	P223A	223	29.3	33.1	49.8	95	62	65.6	86.8	98.1
	p.P223H	P223H	223	4.4	12.6	19.2	10.5	16.6	8.8	14.2	20.6
	p.P223L	P223L	223	14.1	28.7	36.4	25.7	30.1	18.7	38.1	47.1
	p.P223R	P223R	223	13.5	25.7	26.3	32.5	40	30.5	49.9	63.3
	p.P223S	P223S	223	17.2	26.5	26	51.1	51.1	52.7	83.8	91.1
	p.P223T	P223T	223	12.8	26.8	28.6	40.9	34.6	31.7	46.9	60.7
	p.E224A	E224A	224	113.3	67.4	97.5	136.1	88.4	101.6	147	143.1
	p.E224D	E224D	224	98.6	119	90.6	125.5	84.6	94	128.5	141
	p.E224G	E224G	224	98.6	64.4	86.8	118.4	94.6	93.8	146.7	155
	p.E224K	E224K	224	63.6	24.1	16.4	14.2	22.3	87.9	57	175
	p.E224Q	E224Q	224	93.9	65.5	110.7	171.1	93.1	84.3	142.7	162
	p.E224V	E224V	224	95.9	65.5	101.7	124.6	91.5	84.8	156.3	143.5
	p.V225A	V225A	225	143.6	64.9	317.1	190.8	158.7	134.7	195.6	128.6
	p.V225D	V225D	225	127.8	55.8	372.1	190.3	159.1	142.5	200.4	140.6
	p.V225F	V225F	225	106.4	68	114.2	184.1	102.7	107.4	159.7	161.7
	p.V225G	V225G	225	157.1	48.1	368	192.5	141.7	132	194.9	118.1
	p.V225I	V225I	225	94.2	80.3	84.2	134.8	81.8	89.1	165	158.9
	p.V225L	V225L	225	88.3	66.6	89.2	135.8	76	86.5	164.5	166.8
	p.G226A	G226A	226	107.5	89.8	140.1	89.1	102.9	87.5	130.8	112.3
	p.G226C	G226C	226	36.7	10.9	135.3	89.6	83.9	77.3	120.5	82.6
	p.G226D	G226D	226	120.1	49.2	298.4	162.2	103.2	120.1	202.3	117.1
	p.G226R	G226R	226	67.5	25.2	176	119.1	96.1	101.6	138.8	99.5
	p.G226S	G226S	226	108.4	72.5	284.4	120.9	110.6	94.2	138.4	95.3
	p.G226V	G226V	226	64.2	25.6	191.5	107.6	93.1	97.9	147.9	110
	p.S227A	S227A	227	148.7	129.3	297.6	174.3	119.4	141.1	211.9	165.1
	p.S227C	S227C	227	119.1	112.1	156.2	82.1	57.7	72.6	153.8	101.6
	p.S227F	S227F	227	36	30.4	29.7	28.5	22.7	53.8	67.1	71.1
	p.S227P	S227P	227	17.9	16.6	24.8	24.1	24.9	40	50.8	60.6
	p.S227T	S227T	227	95.1	86.1	108.5	92.4	73.6	87.6	127	109.6
	p.S227Y	S227Y	227	36.3	29.8	30.7	47.6	28.4	52.5	100.1	75.4
	p.D228A	D228A	228	115.5	43.7	65.3	67.7	68.8	90.8	141	106.6
	p.D228E	D228E	228	112.8	63.6	96.6	78.2	71.7	73.3	132.4	94
	p.D228G	D228G	228	124.5	45.9	62.4	68	62.4	89.4	160.1	107.9
	p.D228H	D228H	228	106.8	44.4	103.9	77.5	74.1	73.7	136.9	97.6
	p.D228N	D228N	228	37.6	35.1	38.1	38.9	42.4	49.3	85.4	75.6
	p.D228V	D228V	228	83.5	52.1	121.7	86.9	71.5	72	117.1	86
	p.D228Y	D228Y	228	68.5	35.8	91.7	104.5	99.1	104.3	141.7	104.7
	p.C229F	C229F	229	158.5	120	181	93.1	65.7	69	138.9	115.3
	p.C229G	C229G	229	25	47.7	65.7	54	49.3	44.6	64.5	66.5
	p.C229R	C229R	229	21.9	33.5	27.8	25.8	24.5	36.1	52.3	52
	p.C229S	C229S	229	70.6	64.8	88.3	60.8	56.3	65.2	113.8	86.1
	p.C229W	C229W	229	55.9	48.9	72	73	43.4	46.6	90.9	96
	p.C229Y	C229Y	229	51.1	64.5	149.2	63.5	74	51.7	122.4	82.5
	p.T230A	T230A	230	78.3	51	70.8	68.6	58.4	65.1	139.1	94.7
	p.T230I	T230I	230	86.3	89.1	286	105.7	98.9	82.3	98	90.9
	p.T230N	T230N	230	24.3	41.3	37.9	42.7	39.5	44	82.3	67.7
	p.T230P	T230P	230	17.6	32.8	31.1	24.3	20.6	30.4	33.9	61
	p.T230S	T230S	230	65.4	49.9	89.3	60.3	53.1	50.8	103.3	89.4
	p.T231A	T231A	231	10.9	6.5	54.8	35.9	55.5	41.9	55.9	65.4
	p.T231I	T231I	231	116.4	163.9	192.9	87.5	92.8	76.3	112.9	94.3
	p.T231N	T231N	231	16.1	6.9	85.6	43.1	52	42.5	59.8	61.6
	p.T231P	T231P	231	5	4.1	5.9	9.9	14.8	25.7	22.1	32.3
	p.T231S	T231S	231	12	10.5	24.6	40.9	60.1	63.5	70.3	82.1
	p.I232F	I232F	232	4.1	9.4	48.4	14.6	13.8	13.7	13.6	23.5
	p.I232L	I232L	232	1.5	0	2.4	0	0	0	0	1.2
	p.I232M	I232M	232	22	28.5	96.6	65.3	64.3	71.7	122.8	114.4
	p.I232N	I232N	232	1.2	0	4	0	0.8	1.2	0	3
	p.I232S	I232S	232	0	0	2.8	0	0	0	0	1.3
	p.I232T	I232T	232	3.2	0	11.4	3.9	4.4	4.8	4.8	10.1
	p.I232V	I232V	232	137.3	107.7	324.2	146.1	123.8	102.3	115.9	109.9
	p.H233D	H233D	233	7.1	0	1.2	0	0	28.1	0	163
	p.H233L	H233L	233	120.9	162.5	221.6	187.2	136	128.6	167	105.1
	p.H233N	H233N	233	65.2	0	4.2	33.4	54.1	122.6	167.2	144.1
	p.H233P	H233P	233	85.6	159.8	161.9	99.6	112.8	114.3	143.5	126.2
	p.H233Q	H233Q	233	78.4	23.9	40.3	35.4	27	106.2	64.5	209.9
	p.H233R	H233R	233	87.9	23.1	53.6	83.2	99.8	116.7	129.4	106.9
	p.H233Y	H233Y	233	127.5	182.7	136.1	118.5	96.2	79.6	154.6	112.8
	p.Y234C	Y234C	234	3.5	0.5	14.5	9.8	10.3	14.1	10.8	14.8
	p.Y234D	Y234D	234	27.5	16.9	21.4	12.2	9.2	3.9	9.5	13.4
	p.Y234F	Y234F	234	146.1	158.4	202.3	124.6	103.9	82.2	170.1	115.8
	p.Y234H	Y234H	234	0	0	2.3	0	0.2	1.6	0	3
	p.Y234N	Y234N	234	0.6	0	3.2	0	0	0	0	0.5
	p.Y234S	Y234S	234	1	0.6	6.3	0	2.1	0	0	1.4
	p.N235D	N235D	235	19.2	24.1	35.7	39	36.2	43.4	57.7	66.5
	p.N235H	N235H	235	37.1	8.8	43.9	71.2	92.5	79.9	120.9	92.7
	p.N235I	N235I	235	53.1	10.5	17.7	60.3	81.5	87.3	141.2	108.9
	p.N235K	N235K	235	137.3	113.6	239.1	139.2	100.9	117.2	273.8	135.3
	p.N235S	N235S	235	120.7	58.4	128.2	125.7	131.6	101.5	182.7	112.2
	p.N235T	N235T	235	92.3	51.4	94.8	120.6	123.9	106.7	184.8	136
	p.N235Y	N235Y	235	31.8	20.3	25.1	28.3	39.7	91	119.3	133.5
	p.Y236C	Y236C	236	1.2	23.6	3.3	0	0	0	0	0.9
	p.Y236D	Y236D	236	3.2	10.2	13.7	2.7	2.7	1.3	3	6
	p.Y236F	Y236F	236	138.8	124.8	243.1	134.8	122.9	95	142.3	110.3
	p.Y236H	Y236H	236	23.6	21.4	24.5	10.8	10.5	4.9	11.1	12.7
	p.Y236N	Y236N	236	132.5	84.2	320.3	144.3	120.1	106.6	138.2	102.8
	p.Y236S	Y236S	236	13.8	22.1	25.8	13.7	10.8	5.1	12.2	13.4
	p.M237I	M237I	237	0.7	11.5	2.6	0	0	0	0	2.2
	p.M237K	M237K	237	23.5	17.3	23.9	14.2	12.5	10.6	17.5	25.4
	p.M237L	M237L	237	6.6	23.4	28.9	31.1	56.7	50.1	78.2	77.2
	p.M237R	M237R	237	9.4	15.1	54.3	47.4	53.3	45.8	62.3	80.9
	p.M237T	M237T	237	8.8	4.3	25.9	38.3	67.4	64	78.3	105.6
	p.M237V	M237V	237	22.8	22.3	26.6	17.8	29.6	35.8	49.1	78.1
	p.C238F	C238F	238	1.3	0	4.6	0	0	0	0	1.7
	p.C238G	C238G	238	23	19.5	17.6	10.9	8.8	4.3	11.7	14.5
	p.C238R	C238R	238	0.8	47.9	0.8	0	0	0	0	0.9
	p.C238S	C238S	238	25	18	20.3	10.5	7.4	4	11.7	13.9
	p.C238W	C238W	238	1.7	0	4.4	0	0	0	0	0.8
	p.C238Y	C238Y	238	24.1	20.4	25.2	13.1	11.1	6	13.1	15.8
	p.N239D	N239D	239	33.3	19.9	21.2	13.3	9.1	5.1	12.9	15
	p.N239H	N239H	239	137.9	145.4	236.1	141.2	100.9	92.7	140.5	91.8
	p.N239I	N239I	239	2.8	27.8	3	0	8.2	14	18.4	49.2
	p.N239K	N239K	239	29.9	21.1	24	11	6.7	5.2	11.7	101.6
	p.N239S	N239S	239	24.5	21.8	18	10.2	7.6	4.2	15	17.2
	p.N239T	N239T	239	1.8	2.2	6.6	0	0	0	0	3.2
	p.N239Y	N239Y	239	61.5	13.4	220	109.8	105.6	82.6	125.6	90.3
	p.S240C	S240C	240	22.7	31.8	111.4	56.6	53.1	72.4	107.1	147.3
	p.S240G	S240G	240	3.2	0.7	7.6	7.2	17.6	44.3	42.2	116.3
	p.S240I	S240I	240	9.9	9.1	11.9	2.7	69.7	105.4	155	171.6
	p.S240N	S240N	240	90.9	67.7	121.8	50.7	29.9	30.8	49	55.2
	p.S240R	S240R	240	20.2	39.4	29.6	34.7	21.8	30.9	49.6	58.5
	p.S240T	S240T	240	20.6	0	23.4	23.1	44.8	62.3	104.9	71
	p.S241A	S241A	241	25.9	22.6	15.8	7	6.4	4.5	7.6	14.9
	p.S241C	S241C	241	0	0	0	0	0	0	0	1
	p.S241F	S241F	241	0	0	0.3	0	0	0	0	0.8
	p.S241P	S241P	241	0.8	0	0	0	0	0	0	0.1
	p.S241T	S241T	241	0	3	0	0	0	0	0	23.8
	p.S241Y	S241Y	241	10.8	0	0	0	0	0	0	1.8
	p.C242F	C242F	242	22.8	18	12.2	4.8	6.4	3.2	7.8	5.4
	p.C242G	C242G	242	0	0	0	0	0	0	0	0
	p.C242R	C242R	242	0	0	0	0	0	0.2	0	1.1
	p.C242S	C242S	242	0	0	0	0	0	0	0	0
	p.C242W	C242W	242	23.4	22.3	16.4	6.4	4.9	5.4	8.5	12.2
	p.C242Y	C242Y	242	0	0	0	0	0	0	0	0
	p.M243I	M243I	243	76.6	0	8.3	26.5	77.7	122	179.2	99.1
	p.M243K	M243K	243	132.9	31	155	154.3	96.1	138.9	171	108.1
	p.M243L	M243L	243	0	0	0.6	0	0	0	0	0
	p.M243R	M243R	243	152.7	19	135.5	151.6	100.7	132.3	177	104.7
	p.M243T	M243T	243	11.8	0	0	0	16.1	27.4	82.3	128.1
	p.M243V	M243V	243	66.8	1.6	8.9	32.1	73.5	155.7	209.9	117
	p.G244A	G244A	244	0	0	0.3	0	0	0	0	35.6
	p.G244C	G244C	244	0	0	0	0	0	0	0	4.7
	p.G244D	G244D	244	0.9	0	0.3	0	0	1.6	0	131.3
	p.G244R	G244R	244	0	6.3	6.7	0.7	2.1	0	1.5	3
	p.G244S	G244S	244	0.6	0	0	0	0	0	0	2.4
	p.G244V	G244V	244	0	0	0	0	0	0	0	0
	p.G245A	G245A	245	9.5	7	0.4	0	0	3.6	4.8	26
	p.G245C	G245C	245	0	0.3	0	0	0	0	0	0
	p.G245D	G245D	245	3.2	8.8	11.9	2.1	2.9	0.2	3.3	2.6
	p.G245R	G245R	245	13	0	0	0	0	2.9	1.5	10.9
	p.G245S	G245S	245	0	1.6	0.7	0	0	0	0	31.3
	p.G245V	G245V	245	0	0	0	0	0	0	0	0
	p.M246I	M246I	246	0.5	0	0	0	0	2	0	142.9
	p.M246K	M246K	246	0	0.5	0	0	0	0	0	0.7
	p.M246L	M246L	246	0	0	1.1	0	0	0	0	96.8
	p.M246R	M246R	246	4.7	0	0	0	0	0	0	0
	p.M246T	M246T	246	0	0.4	0	0	0	0	0	0
	p.M246V	M246V	246	0	0	1.4	0	0	0	0	56.1
	p.N247D	N247D	247	9.5	0	0	13.7	39.6	71.3	105.4	89.4
	p.N247H	N247H	247	137.1	111.1	163.4	83.9	52.8	44.2	83.1	51.3
	p.N247I	N247I	247	0	1.3	0	0	0	0.5	0	13
	p.N247K	N247K	247	90.4	1.1	101.8	76.6	79.3	99.9	139.3	93.5
	p.N247S	N247S	247	168.1	169.6	173.3	130.9	67.4	75.3	100.2	76.7
	p.N247T	N247T	247	0.2	0	1.1	0	0	0	0	0
	p.N247Y	N247Y	247	9.8	8.8	48.3	45.6	33.9	37.4	54.3	48.7
	p.R248G	R248G	248	0	0.6	0	0	0	0	0	0
	p.R248L	R248L	248	0	0	0.8	0	0	0	0	0
	p.R248P	R248P	248	10.7	8.5	9.5	0	3.3	3.6	4.6	12.7
	p.R248Q	R248Q	248	0	1.7	0	0	0	0	0	0
	p.R248W	R248W	248	0	0	0.7	0	0	0	0	0
	p.R249G	R249G	249	0.3	4.3	0	0	0	0	0	0.6
	p.R249K	R249K	249	2	2	0.8	2.9	23	33	38.3	56.7
	p.R249M	R249M	249	0	0	0	0	0	0	0	0
	p.R249S	R249S	249	20.5	26.2	17	6.4	6.2	4.8	8.7	11.5
	p.R249T	R249T	249	0	2.5	0	0	0	0	0	0
	p.R249W	R249W	249	11.2	0.5	0	0	0	0	0	0.2
	p.P250A	P250A	250	76.9	31	117.9	115.1	85.1	101.9	185.4	103.5
	p.P250H	P250H	250	4.3	0.4	0.2	0	0	0	0	0
	p.P250L	P250L	250	0	2.9	1.5	0.5	5.4	14.5	10.2	11.6
	p.P250R	P250R	250	16.9	9.6	38.8	42.7	42.8	44.7	57.6	53.9
	p.P250S	P250S	250	60.8	8.4	78.3	100.8	71.7	79.2	103.1	103.4
	p.P250T	P250T	250	25	0.7	56	50.4	57.9	53.3	84.8	78
	p.I251F	I251F	251	0	0	0	0	0	5.8	1.2	47.2
	p.I251L	I251L	251	0	0.9	1	0	0	0.2	0	21.7
	p.I251M	I251M	251	5.7	2.8	6	15	41.3	44.7	53	63.8
	p.I251N	I251N	251	14.4	18.4	15.3	5.7	5.9	6.3	9.9	9.6
	p.I251S	I251S	251	0	3	7.2	0	0.1	2.6	2.2	5
	p.I251T	I251T	251	5.4	16.6	13.3	9.4	13.3	14.5	25.4	27.3
	p.I251V	I251V	251	19.6	10.2	21.5	39.5	67.7	94.2	143	100.5
	p.L252F	L252F	252	104.4	75.4	129	77.9	50.7	43.8	79.6	61
	p.L252H	L252H	252	30.3	48.3	59.8	63.2	48.9	54.2	71.3	84.4
	p.L252I	L252I	252	157.3	156.7	159.8	116.8	72.6	60.3	106.3	69.7
	p.L252P	L252P	252	0	0	0.6	0	0	0	0	0
	p.L252R	L252R	252	98.3	68.8	117.3	103.3	27.5	60.8	81.7	76.4
	p.L252V	L252V	252	140.7	126.7	169.1	133	72.4	68.2	112.6	70.3
	p.T253A	T253A	253	4.3	8.1	38.1	17.2	17	22.2	20.7	16.4
	p.T253I	T253I	253	6.7	4.1	37.5	25.7	33.4	38.6	42.7	55.5
	p.T253N	T253N	253	15.1	46.1	72.3	49.1	42.5	50	77.9	60
	p.T253P	T253P	253	10.9	23.1	18.7	4.5	4.7	4.2	6.8	10.8
	p.T253S	T253S	253	17.5	13.9	61.7	34.9	37.4	37.7	47.7	47.6
	p.I254F	I254F	254	6.6	26.5	13.9	14.6	4.4	20.7	25.1	36.4
	p.I254L	I254L	254	111.5	83.6	159.9	94.1	58.5	65	109	75.7
	p.I254M	I254M	254	18.1	23.3	52.1	36.9	45.8	43	50.6	64.7
	p.I254N	I254N	254	10.2	24.1	16.8	7.5	8.8	8	16.3	22.1
	p.I254S	I254S	254	0.1	1.2	0.6	0	0	0	0	0
	p.I254T	I254T	254	1.4	8.1	11.1	6.9	13	22.1	23.2	21.7
	p.I254V	I254V	254	96.6	91	153.1	122.2	87.7	90.4	150.3	82.5
	p.I255F	I255F	255	0.8	1.6	4.7	2.8	4.5	19	10.3	11.4
	p.I255L	I255L	255	100	44.8	167.5	108.5	65	62	101	110.3
	p.I255M	I255M	255	25.6	37.9	53	50.3	48.9	70.5	72.2	108.8
	p.I255N	I255N	255	11.5	27.4	17	7.8	4.8	5.8	9	13.2
	p.I255S	I255S	255	9	23.6	18.1	7.1	5.9	5	8.2	10.7
	p.I255T	I255T	255	19.6	20.7	12.2	3.7	6.8	4.4	8.1	10.5
	p.I255V	I255V	255	132.6	131.9	184.6	147.6	85.5	80.7	146.2	114
	p.T256A	T256A	256	17.8	44.7	47.3	43.4	39.9	56.1	67.6	85.8
	p.T256I	T256I	256	9.6	15	28.5	28	43.5	19.3	41.7	31
	p.T256K	T256K	256	18.9	30.6	26.3	14.6	16.6	14.1	30.4	21.6
	p.T256P	T256P	256	18.3	20.5	13.7	7.3	6.6	4	9.4	6
	p.T256R	T256R	256	25.1	90	98.1	81.3	68.2	45.9	86.3	48.8
	p.T256S	T256S	256	96.1	109.4	124.4	112.5	73.7	113.3	145.5	106.2
	p.L257M	L257M	257	90.6	41.6	122.2	140.7	147.5	69.1	167.8	124.3
	p.L257P	L257P	257	20.8	28.2	18.6	12.7	9	6.8	13.1	17.6
	p.L257Q	L257Q	257	18.1	22.8	12.8	8	8.4	4.9	9.1	14
	p.L257R	L257R	257	0	0	0	0	0	0	0	1.1
	p.L257V	L257V	257	1.8	0	2.5	11.9	22.8	11.8	21.2	14.4
	p.E258A	E258A	258	0	0	0	0	0	0	0	0.6
	p.E258D	E258D	258	14	21.9	12.8	7.8	6.1	4.7	7.6	13.2
	p.E258G	E258G	258	0	0	0	0	0	0	0	0
	p.E258K	E258K	258	0.5	8.4	8.2	7	3.3	0.7	5.4	5.4
	p.E258Q	E258Q	258	27.1	23.7	36.7	26.7	27.2	13.3	38.1	41.4
	p.E258V	E258V	258	0	0	0	0	0	0	0	0
	p.D259A	D259A	259	22.2	19.4	14.2	9.3	14.6	7.5	21.8	26.9
	p.D259E	D259E	259	0	0	0	0	0	0	0	0
	p.D259G	D259G	259	28.5	22.9	15.6	19.8	46.7	27.4	64.6	57.7
	p.D259H	D259H	259	16.6	23	16	9.1	8.7	6.6	14.9	17.3
	p.D259N	D259N	259	20.7	24.3	15	24.1	39.6	25.5	58.1	54.7
	p.D259V	D259V	259	17.9	20.7	13	6.7	7.7	3.8	8.9	12.6
	p.D259Y	D259Y	259	16.4	15.7	10.7	6.7	6.4	2.1	7.7	4.8
	p.S260A	S260A	260	109.4	89.6	137.2	213.4	126.2	87.2	151.2	94.6
	p.S260C	S260C	260	122.2	80.9	167.4	122.9	138.4	73.7	133.5	86
	p.S260F	S260F	260	14.5	2.1	17.6	12.9	24.9	8.7	12.3	10
	p.S260P	S260P	260	84.3	58.3	109.5	104.9	66.5	37	79.5	52.1
	p.S260T	S260T	260	0	0	0	0	0	0	0	0
	p.S260Y	S260Y	260	73.9	69.8	161	166	110.5	88	145.7	101.9
	p.S261C	S261C	261	98	111.1	206.1	164	113.8	78.9	130.8	68.1
	p.S261G	S261G	261	103.4	83.4	167.1	142.2	126.7	72.1	129	67.9
	p.S261I	S261I	261	90.9	54.1	180.7	158.3	95.2	83.7	124.7	85.1
	p.S261N	S261N	261	102.4	99.4	210.1	169.5	113.6	80.1	139.6	73.6
	p.S261R	S261R	261	97.6	91.1	206.8	141.9	117.1	77.9	127.8	65
	p.S261T	S261T	261	158.8	108.7	150.8	200.5	113.9	182.7	225.6	202
	p.G262A	G262A	262	3.7	0	5.6	7.7	27.6	8.2	17.6	13
	p.G262C	G262C	262	6.1	10.9	10.7	13.8	38.5	13.7	35.7	28.3
	p.G262D	G262D	262	18.5	29.7	28.1	26.4	28.1	27.6	44.3	68
	p.G262R	G262R	262	22.2	27.3	41.6	39.5	40.1	21.2	48.8	54.5
	p.G262S	G262S	262	9.6	11.7	10.4	9.9	16.6	12.1	21.4	19.2
	p.G262V	G262V	262	19.3	20.2	15.2	9.3	8.2	4.4	9.4	13.1
	p.N263D	N263D	263	29.9	1.4	54	83.3	85.7	67.4	107	63.2
	p.N263H	N263H	263	114.5	54.2	160.6	160.2	115.3	79.2	136.2	79.3
	p.N263I	N263I	263	0	0	1.2	0	0	0	0	0
	p.N263K	N263K	263	101.1	40	158.1	124.3	118.2	70.9	123.4	63
	p.N263S	N263S	263	78.6	29.6	123.4	107.4	123.1	67.9	113.5	56.2
	p.N263T	N263T	263	106.1	61.3	145.7	136.9	144.1	77.8	124.5	71.4
	p.N263Y	N263Y	263	51.4	25.5	76	63.8	113.9	42.8	73.6	46.2
	p.L264I	L264I	264	101.4	70.5	177.9	149.6	112.1	81.6	139.6	75.1
	p.L264P	L264P	264	127.7	36.7	83.7	127.6	131.3	107	220.4	142.9
	p.L264Q	L264Q	264	35.8	7.3	70.9	102.8	85.5	80	111	84.1
	p.L264R	L264R	264	1.3	0	2.8	2	17.8	10.5	13.7	14.9
	p.L264V	L264V	264	105.4	67.7	213.5	157.4	107.2	90	141	77.6
	p.L265M	L265M	265	51.4	16.2	62.2	75.6	108.4	50.8	88.8	47
	p.L265P	L265P	265	0	0	0.4	0	0	0	0	0.1
	p.L265Q	L265Q	265	0	0	0.6	0	3.4	0	1.4	2.2
	p.L265R	L265R	265	18.8	19.4	15.2	10	10.9	6.1	11.5	20.2
	p.L265V	L265V	265	26.8	9.1	47.6	44.9	87.7	36.1	63.8	37
	p.G266A	G266A	266	64.3	39.6	102.3	73.5	78.9	40.4	66.2	32.3
	p.G266E	G266E	266	0	0	2.5	0	1.5	3.1	0.8	5.3
	p.G266R	G266R	266	17.8	19.3	16.7	10.5	8.4	5.1	8.5	14
	p.G266V	G266V	266	0	0	1.7	0	0	0	0	0
	p.R267G	R267G	267	0	0	1.2	0	0	13.9	0.4	27.3
	p.R267L	R267L	267	5.6	0	1.5	19.6	31.8	104.8	61.1	96.9
	p.R267P	R267P	267	0	0	2	0	0	0	0	1.7
	p.R267Q	R267Q	267	16.1	23.6	18.3	16.9	19.3	78.3	61.8	123
	p.R267W	R267W	267	2.8	0	0.4	0	0	38.1	1.6	84.2
	p.N268D	N268D	268	113.9	93.9	86.2	124.6	112.5	110.3	174.3	129.6
	p.N268H	N268H	268	115.2	29.5	128.4	122.1	164.8	92.9	173.4	81.7
	p.N268I	N268I	268	1.5	2.1	14.3	21.5	22.5	19	28.9	23.1
	p.N268K	N268K	268	47.2	4.1	55.8	102.9	119.7	92.5	153.2	84
	p.N268S	N268S	268	112.9	59.6	169.3	145.4	131.5	95.1	145.7	70.2
	p.N268T	N268T	268	75.6	40.6	105.9	81.4	103.8	64.7	115.2	58.8
	p.N268Y	N268Y	268	30.1	3.7	37.8	66.7	112.5	71.6	109.2	67.5
	p.S269C	S269C	269	99.3	91.9	195.8	129.9	125.1	100.3	155.5	89.3
	p.S269G	S269G	269	24.7	33.3	38.5	59.2	76.3	73.1	118.9	97.6
	p.S269I	S269I	269	64	38.5	138.5	93.5	92.7	81.6	107.8	62.8
	p.S269N	S269N	269	28.3	30.6	39.7	59.8	74.7	82.8	112.8	94.7
	p.S269R	S269R	269	5.5	0	34.6	35.1	56	35.5	49.7	43.6
	p.S269T	S269T	269	81	77.9	159.3	89.6	80.6	65.4	93.1	50.3
	p.F270C	F270C	270	0	0	2	0	0	1.1	0	1.4
	p.F270I	F270I	270	0	3.1	16.9	9.9	12.1	11.5	9.1	11.9
	p.F270L	F270L	270	13.4	24.5	24.3	17	12.4	13.9	20	24
	p.F270S	F270S	270	0	0	1.8	0	0	0	0	0.6
	p.F270V	F270V	270	0	4.6	24	14.9	18.6	14	8.3	16.2
	p.F270Y	F270Y	270	103.6	30	140.7	139.2	156.6	98.7	209.9	106
	p.E271A	E271A	271	28	18.1	85.6	61.3	77.6	63.9	79.7	72.2
	p.E271D	E271D	271	83.4	54.1	154.5	129.8	138.2	107.1	155.6	134.2
	p.E271G	E271G	271	18.6	2.3	78.3	65.3	82.4	78.4	86.9	83.8
	p.E271K	E271K	271	14.1	24	23.3	22.1	23.5	20.5	26.9	38.6
	p.E271Q	E271Q	271	21.4	21.3	56.8	44.3	56.3	40.5	56.3	64.9
	p.E271V	E271V	271	1.4	10.8	50.1	19.3	16.8	17.2	13.9	22.9
	p.V272A	V272A	272	1.6	2.7	36.9	32.7	37.6	43.9	34.3	49.4
	p.V272E	V272E	272	19	18.2	12.3	5.4	6.5	4.3	8.5	8.1
	p.V272G	V272G	272	0	0	1.8	0	4.9	2.6	0	3.5
	p.V272L	V272L	272	11.7	18	19.6	14.6	22.2	17.2	41.4	22.6
	p.V272M	V272M	272	14.5	24.8	16.4	10.8	13.2	18	23.2	21.7
	p.R273C	R273C	273	1.5	0	2.7	0.3	0	0.4	0	1.2
	p.R273G	R273G	273	27.6	21.8	13.5	8.2	8	3.8	10.3	6.4
	p.R273H	R273H	273	1.7	0	2.4	0	0	0	0	16
	p.R273L	R273L	273	1.4	0	0	0	0	0	0	0
	p.R273P	R273P	273	1	0	1.5	0	0	0	0	0
	p.R273S	R273S	273	28.7	25.6	14.6	8.7	9	5.5	11.5	7.6
	p.V274A	V274A	274	2.3	0.5	15.3	9.8	4.7	6.7	10.4	4.8
	p.V274D	V274D	274	2.2	0	0	0	0	0	0	0.5
	p.V274F	V274F	274	1.4	0	0	0	0	0	0	0
	p.V274G	V274G	274	8.7	9	7.6	1.2	2.3	3.1	0	3.8
	p.V274I	V274I	274	196.7	111.5	158.9	185.4	98.2	131.4	173.5	143
	p.V274L	V274L	274	2	0.5	5.6	2.2	3.1	5.7	7.5	5.6
	p.C275F	C275F	275	0	0	0	0	0	0	0	0
	p.C275G	C275G	275	1	0	0	0	0	0	0	0.4
	p.C275R	C275R	275	0.6	0	7.9	5.5	3.8	1.2	3	3
	p.C275S	C275S	275	1	0	0.3	0	0	0.1	0	222.6
	p.C275W	C275W	275	1.2	0	0	0	0	0	0	0
	p.C275Y	C275Y	275	0.7	0	0	0	0	0	0	0
	p.A276D	A276D	276	0.7	0	0	0	0	0	0	0.5
	p.A276G	A276G	276	1.3	0	0	0	0	0	0	49.3
	p.A276P	A276P	276	1	0	0	0	0	0	0	0.1
	p.A276S	A276S	276	54.6	0	30.7	121.7	81.3	145.6	126.9	184.8
	p.A276T	A276T	276	33.4	2.2	53	64.6	95	157.7	221.3	190.1
	p.A276V	A276V	276	17.4	0	5	3.5	80.9	56.8	167.3	199.5
	p.C277F	C277F	277	0.5	0	0	0	0	0	0	1.4
	p.C277G	C277G	277	30.7	23	17.5	12.7	7.6	6.1	11.4	11.3
	p.C277R	C277R	277	1.1	0	2	0	0	0	0	0.1
	p.C277S	C277S	277	84.8	0	81.6	181	108	101	189.4	161.8
	p.C277W	C277W	277	7.4	0	0.2	0	0	0	0	0
	p.C277Y	C277Y	277	1.1	0	0.4	0	0	0.5	0	0.8
	p.P278A	P278A	278	24.6	20.4	14.7	8.2	5.6	7.6	7.4	18.8
	p.P278H	P278H	278	0.5	0	0	0	0	0	0	0
	p.P278L	P278L	278	1.3	2.1	6	2.7	1.4	1.5	3.2	3.7
	p.P278R	P278R	278	1.2	4	5.3	0	0	1	1.7	1.5
	p.P278S	P278S	278	0.6	0.5	4.7	0.3	0	4.1	2.1	7.6
	p.P278T	P278T	278	0.2	0	0	0	0	5	0	2.3
	p.G279A	G279A	279	0.5	0	0	0	0	124.4	0	136.5
	p.G279E	G279E	279	0.4	0	1.2	0	0	6.8	0	0.8
	p.G279R	G279R	279	2.6	14	0	0	0	80.4	3.7	99.8
	p.G279V	G279V	279	6	0	0	0	0	110	0	177
	p.G279W	G279W	279	11.8	5.4	6.5	4.8	2.1	161	5.7	173.3
	p.R280G	R280G	280	34.9	18.8	15.1	7.2	5.8	3.6	8.7	11.7
	p.R280I	R280I	280	0.3	0	0.7	0	0	0.1	0	0.4
	p.R280K	R280K	280	0.8	0.5	1.7	0	0	0.9	0	1
	p.R280S	R280S	280	33.9	21.7	17.9	10.6	7.2	5.6	9.1	13.1
	p.R280T	R280T	280	0.5	0	0.3	0	0	0.1	0	0
	p.D281A	D281A	281	0.2	0	0	0	0	0	0	0
	p.D281E	D281E	281	2.7	1.2	5.9	1.9	3.2	0.8	3	2.9
	p.D281G	D281G	281	19.9	17.4	13.5	5.8	7.8	4.2	10.2	7
	p.D281H	D281H	281	1.1	0	1	0	0	0	0	0
	p.D281N	D281N	281	0.7	0	0.6	0	0	0	0	0
	p.D281V	D281V	281	0.6	0	0.5	0	0	0	0	0
	p.D281Y	D281Y	281	12	7.9	11.1	6	3.6	1	1.1	6.6
	p.R282G	R282G	282	0.7	0	0.9	0	0	0	0	0
	p.R282L	R282L	282	46.2	16.2	73.2	98.8	66.6	82.6	92.7	112.3
	p.R282P	R282P	282	0	0	0.1	0	0	0	0	0
	p.R282Q	R282Q	282	11.8	0	5.5	16.3	44.7	80.6	61	116.6
	p.R282W	R282W	282	0.9	0	0.5	0	0	0	0	0
	p.R283C	R283C	283	41.7	0	51.9	117.8	88.7	109.7	121.3	152.8
	p.R283G	R283G	283	17.4	0	20.3	74	65.2	76.4	86	124.4
	p.R283H	R283H	283	0.8	0	1.5	0	0	0	0	0
	p.R283L	R283L	283	85.7	0	79.2	141.3	93.5	113.4	127.8	190.5
	p.R283P	R283P	283	0.3	0	0.8	0.8	3.9	9.6	7.3	12.5
	p.R283S	R283S	283	20.6	0.7	24.1	123	80.4	121.1	151	135.7
	p.T284A	T284A	284	149.6	111.8	156.4	128.7	93.6	114.4	116.2	135.2
	p.T284I	T284I	284	142.9	251.2	174	122.1	75.2	98	128.8	121.1
	p.T284K	T284K	284	199.1	180	144.2	91.3	64.3	60.6	92.9	102.5
	p.T284P	T284P	284	12	13.8	11.7	5.8	6.6	3.6	5.8	8.2
	p.T284R	T284R	284	215.4	182.4	151.8	99.7	75.2	80.4	108.2	130
	p.T284S	T284S	284	136.2	160.3	160.5	185.9	71.3	105.4	167.2	125.6
	p.E285A	E285A	285	147.4	99.8	91.3	75	56.3	68.2	96.7	116
	p.E285D	E285D	285	38.5	68.7	89.7	62.7	65.8	50	77.3	99.5
	p.E285G	E285G	285	10.8	48.2	38.7	16.9	12.3	17.2	19.6	25.6
	p.E285K	E285K	285	0.9	1.9	7.4	3.5	4	5.2	4.7	4.9
	p.E285Q	E285Q	285	122.1	139.1	115.1	76.9	70.5	77.9	125.3	135
	p.E285V	E285V	285	1.8	24.8	18.6	8.7	6.8	8.2	12.9	9
	p.E286A	E286A	286	0.2	0	4.2	3.2	2	3.1	2.2	6.2
	p.E286D	E286D	286	1.3	0	8.1	4.9	2.1	5.7	4.7	5.5
	p.E286G	E286G	286	0.1	0	3.3	0	0	1	0	1.6
	p.E286K	E286K	286	18.3	25.9	23.5	12	13.3	6	11.7	21.8
	p.E286Q	E286Q	286	2	2.8	14.1	14.6	9.2	15	17	13.3
	p.E286V	E286V	286	0.8	0	8.1	6.4	2.4	6.8	8.9	5.8
	p.E287A	E287A	287	151.5	179.6	166.3	122.8	95.6	93.2	149.6	154.4
	p.E287D	E287D	287	133.9	120.3	177	133.4	94.7	107.4	166.2	173
	p.E287G	E287G	287	117.8	139.8	129.5	120.1	97.2	113	153.6	169.7
	p.E287K	E287K	287	93.7	164.8	116.8	152.9	82.7	88.1	222.5	123
	p.E287Q	E287Q	287	120.5	154.8	165.9	141.6	100.8	88.6	146.2	173.9
	p.E287V	E287V	287	95.9	100.7	112.9	122.4	101.9	124.6	151.8	174.9
	p.N288D	N288D	288	19	3.9	14.7	8.1	39.6	88.5	115	257.7
	p.N288H	N288H	288	130.6	116.9	173.7	130.3	75.1	93.9	139.5	170.4
	p.N288I	N288I	288	65.7	14.4	70.1	119.3	127.9	134.8	191.5	209.5
	p.N288K	N288K	288	180.3	134	137.1	89.2	74.3	66.3	94.4	144
	p.N288S	N288S	288	105.3	90.7	186.1	157.7	130.5	105.2	146.4	172.9
	p.N288T	N288T	288	97.6	66.5	160.8	145.6	139.8	92.3	195.3	170.3
	p.N288Y	N288Y	288	84.2	39.2	178.1	207	126.1	136.1	256	181.5
	p.L289F	L289F	289	183.7	121.7	202.8	185.9	112.5	119.2	189.5	225.8
	p.L289H	L289H	289	143.8	130.6	188.4	163.4	131.9	99	181.6	246
	p.L289I	L289I	289	126.8	115	200.5	144	108	97.2	150.7	195.3
	p.L289P	L289P	289	33.6	46.5	115.7	80.2	63	70.7	110	249.1
	p.L289R	L289R	289	141.6	190.5	194.3	132.2	83.8	84.8	137.3	218.5
	p.L289V	L289V	289	120.8	169.7	212.2	197.3	82.8	105.9	123.2	224.8
	p.R290C	R290C	290	99.1	128	148.7	140.4	94.9	96.5	150.6	279.2
	p.R290G	R290G	290	89.6	71.3	122.3	138.3	82.3	98.4	144.8	268.9
	p.R290H	R290H	290	111.1	132.8	149	170.9	75	104.2	158	268.4
	p.R290L	R290L	290	131.7	90.1	171.7	145.4	110.3	98.2	166.2	224.7
	p.R290P	R290P	290	40.7	26.2	24.4	51.7	45.8	93.8	128.5	165.5
	p.R290S	R290S	290	126	85.4	175.4	151.8	95.4	93.7	151.5	237.5
	p.K291E	K291E	291	66.6	6.5	66.6	112.7	114.4	110.2	165.6	290
	p.K291M	K291M	291	83.4	54.5	120.9	138.4	75.6	90.3	131	263
	p.K291N	K291N	291	85.3	56	98.6	142.1	66.4	100.1	140.2	259.2
	p.K291Q	K291Q	291	87.4	29.7	97.8	144.3	77	97.6	163.7	248
	p.K291R	K291R	291	111.5	141.7	155.6	127.7	61.9	84.9	123.2	208.4
	p.K291T	K291T	291	81.6	49.2	153.3	221.9	110.5	151.5	197.2	304.6
	p.K292E	K292E	292	64.3	23.9	77.9	127.3	66.5	119.1	173.6	267.1
	p.K292I	K292I	292	92.3	68.5	78.5	88.8	76.2	108.5	148.7	232.4
	p.K292N	K292N	292	94.1	87.6	146.1	158.2	93.4	130.1	157.6	310.8
	p.K292Q	K292Q	292	139.2	84.5	149.6	161	121.7	124.5	187.3	242.1
	p.K292R	K292R	292	124.5	114.4	151.7	145.5	81.4	96	136.1	217.7
	p.K292T	K292T	292	108.7	36	117.7	150.7	110.9	127.6	176.6	285.5
	p.G293A	G293A	293	8.8	7.2	18.4	2.6	4.3	10.8	8	17.1
	p.G293E	G293E	293	122.1	118.7	166.4	117.1	67.6	86	136.2	183.6
	p.G293R	G293R	293	134.6	155.9	145	121.3	93.7	99.8	166.2	226.2
	p.G293V	G293V	293	130.3	136.7	158.8	135.5	99.4	88.8	147.6	244.1
	p.G293W	G293W	293	107.7	147.2	144.6	117.3	78.4	64.2	104.3	170.4
	p.E294A	E294A	294	112	113.9	163.8	126.8	81	82.2	125.6	184.5
	p.E294D	E294D	294	106.1	91.7	125.3	99.3	59.2	75	115.5	126.3
	p.E294G	E294G	294	144.1	162	165.9	153.5	104	100.8	132.8	266.1
	p.E294K	E294K	294	99.6	90.6	123.6	115.7	68.1	78.9	131.5	209
	p.E294Q	E294Q	294	110.4	142.4	134.6	93.6	91.2	102.3	180.8	223.8
	p.E294V	E294V	294	112.8	128.9	142.5	127.7	72.5	79.4	116.9	203.2
	p.P295A	P295A	295	151.2	154.2	162	139	109.3	99.7	167	271.4
	p.P295H	P295H	295	0	0	3.9	0	0	0	0	0.7
	p.P295L	P295L	295	141.3	159.1	185.1	143.2	92.5	94	125.5	226.5
	p.P295R	P295R	295	113.2	94.2	82.3	90	82	96.3	126.2	114.4
	p.P295S	P295S	295	111.4	156.1	162.7	98.1	107.1	96.2	167.3	218.3
	p.P295T	P295T	295	106.9	97.9	84.6	86.2	97.3	101.7	118.9	120.5
	p.H296D	H296D	296	129.1	121.4	164	136.4	68.8	85.8	133.6	144.5
	p.H296L	H296L	296	119.1	126.7	163.1	122.4	90.8	85.3	116.7	178.7
	p.H296N	H296N	296	130.5	158.1	163	143.7	96.1	91.1	123.6	224.4
	p.H296P	H296P	296	152.7	133.2	174.5	129.9	107.3	103.4	146.2	216.2
	p.H296Q	H296Q	296	127.1	142.2	181.2	121.9	96.1	90.2	123	171.5
	p.H296R	H296R	296	99.7	89.6	82.1	78.3	86.2	92.5	102.3	104
	p.H296Y	H296Y	296	149.9	134	171.7	137.4	146.5	80.7	145.8	179.7
	p.H297D	H297D	297	135.9	143.8	170.2	137.1	88.4	104.9	121.6	220.9
	p.H297L	H297L	297	98.8	67.7	68.1	11.4	23.6	6.7	12.8	42.6
	p.H297N	H297N	297	130	132.7	159.3	119.1	100.9	93.2	115.7	187.3
	p.H297P	H297P	297	169.8	147.1	163.5	146.6	131.5	92	150.5	174.9
	p.H297Q	H297Q	297	0	0	2.6	0	0	0	0	0
	p.H297R	H297R	297	145.8	219.6	183.8	102.6	104.6	119.3	152.6	237.9
	p.H297Y	H297Y	297	0	0	0.9	0	0	0	0	0
	p.E298A	E298A	298	131.2	114	155.4	127	98.9	106.2	117	198.2
	p.E298D	E298D	298	147.1	130.2	155.7	118.1	98.2	96.4	130.4	201.4
	p.E298G	E298G	298	116.4	159.3	144.9	101.5	75.8	83.6	123.7	137.9
	p.E298K	E298K	298	132.4	126.2	139.2	110.8	92	78.7	107	161.6
	p.E298Q	E298Q	298	121.8	147.3	148.8	115.4	102.2	93.6	119.3	176.4
	p.E298V	E298V	298	157.5	163.7	174.8	133	130.8	91.7	146.7	184.1
	p.L299M	L299M	299	125.8	130.1	145.9	113.5	88.9	88.8	113.8	186.6
	p.L299P	L299P	299	119.3	141.2	165.3	110.3	84.4	103.6	113.2	176.7
	p.L299Q	L299Q	299	129.6	133.8	161.5	102.5	90.6	86.6	118	152.1
	p.L299R	L299R	299	78.6	187.6	209.5	152.8	115.8	148	151.4	257.9
	p.L299V	L299V	299	131.6	147.6	172.2	115.1	91.5	97.8	120.7	141.2
	p.P300A	P300A	300	167.4	173.9	189.7	149.8	141.8	136.3	197.5	227.9
	p.P300H	P300H	300	120.4	195.3	170.4	110.7	135.8	140.3	223.4	235.6
	p.P300L	P300L	300	128.8	196	173.9	125.2	119.3	105.5	143.8	215.2
	p.P300R	P300R	300	127.2	224	151.3	120.5	139.8	121	198	251.5
	p.P300S	P300S	300	153.3	94.9	152.2	119.9	122.6	104.7	132.1	220.2
	p.P300T	P300T	300	0	0	1.4	0	0	0	0	0
	p.P301A	P301A	301	139.1	218.4	149.9	133.7	106	105.8	120.5	205.2
	p.P301L	P301L	301	118.2	132.6	163.4	87.3	88.6	92.2	101.9	151.2
	p.P301Q	P301Q	301	181.5	170.3	233.9	151.1	150.5	140.7	172.4	282.1
	p.P301R	P301R	301	159.1	238	206.8	99.7	113	98.9	122.6	207.5
	p.P301S	P301S	301	119.3	157.6	151	108.3	82.4	94.6	110.6	139.6
	p.P301T	P301T	301	133.9	207.9	154	117.9	112.8	103.7	111.8	201.1
	p.G302A	G302A	302	110.3	138.4	122.9	109	95	109	146.6	156.7
	p.G302E	G302E	302	107	80.2	137.7	117.6	115.6	112.5	106.7	214
	p.G302R	G302R	302	130.8	185.5	187.4	99.9	109.6	99.4	107.9	175
	p.G302V	G302V	302	122.9	162.4	180.1	133.3	97.3	122.7	137.5	232.7
	p.G302W	G302W	302	103.1	103.5	161.8	87.1	100.2	86.6	95.6	170
	p.S303C	S303C	303	131.3	124.2	135.6	88.1	115.3	108	141	164.6
	p.S303G	S303G	303	137.2	197.2	164.9	112.4	111.6	121.8	143	184.4
	p.S303I	S303I	303	106.4	74.7	117.2	99.8	115.5	111	113.9	254.9
	p.S303N	S303N	303	131	111.4	165.3	109.4	119.5	130.8	110.6	246.9
	p.S303R	S303R	303	175.5	231.8	221.6	137.6	126.3	118.9	123.7	217
	p.S303T	S303T	303	133.3	110.3	166.4	112.3	111.3	115.7	109.9	226.9
	p.T304A	T304A	304	108	127.8	121.6	91.9	86.7	108.3	127.1	152.5
	p.T304I	T304I	304	0	0	4.2	0	0	0	0	0
	p.T304N	T304N	304	0.5	0.6	6.1	0	0	0.1	0	0.5
	p.T304P	T304P	304	104.9	30	87.6	78.7	141	121	115.7	227.3
	p.T304S	T304S	304	133.4	139.5	151.2	105	140.2	102.7	170.5	166.6
	p.K305E	K305E	305	0	0	3.8	0	0	0.1	0	1
	p.K305M	K305M	305	0	0	1.3	0	0	0	3.3	0.1
	p.K305N	K305N	305	40.6	12.6	21.9	13.2	20.2	14.4	31	54.9
	p.K305Q	K305Q	305	0.4	11.1	3.4	1.7	2.3	2	2.4	5
	p.K305R	K305R	305	2.8	10.8	8	1.1	7	5.8	6.3	18.2
	p.K305T	K305T	305	35.9	26	19.5	9.7	18.2	16.7	25.5	49.3
	p.R306G	R306G	306	20.4	0	2.3	1.4	15.8	10.2	28.4	35.7
	p.R306L	R306L	306	67	15.2	31.6	30	50.8	26.4	56.9	92.5
	p.R306P	R306P	306	35.6	16.4	17.4	11.6	18.8	12.5	28.1	41.4
	p.R306Q	R306Q	306	30.1	17.3	18.1	13	20.2	14.9	26	40.7
	p.A307E	A307E	307	78.2	5.3	51.1	57.7	44	32.5	100	29.1
	p.A307G	A307G	307	82	76	109.6	123.8	102.3	88.4	124.2	141.6
	p.A307P	A307P	307	162.4	96.9	289	210.9	151.7	93.5	260.2	170.2
	p.A307S	A307S	307	120.9	51.6	234	212.7	144.7	69.5	242.4	158
	p.A307T	A307T	307	125.4	60.2	178.6	188.4	110.5	80.6	194.4	160
	p.A307V	A307V	307	81.5	58.6	69.4	104.7	96.3	74.8	138.2	150.2
	p.L308M	L308M	308	123.2	71.1	107.9	127.5	125.4	94.7	202.1	162.5
	p.L308P	L308P	308	114.4	57.9	196	143	103.9	61	156.4	106.8
	p.L308Q	L308Q	308	1	0	6.7	0	0.5	1.2	0	1.3
	p.L308R	L308R	308	160.7	138.2	229.6	187.8	128.1	130	216.9	206.6
	p.L308V	L308V	308	75	15.7	70.1	99.8	109	70	170.1	187.6
	p.P309A	P309A	309	91.1	40	119.4	147.9	112.6	82.1	188.7	142.5
	p.P309H	P309H	309	70.3	49.1	125	145.2	132	78.1	200.4	146.2
	p.P309L	P309L	309	97.9	17.1	90.7	111.1	104.2	52	167.9	104.1
	p.P309R	P309R	309	87.6	43.8	55.2	79.8	88.9	65.5	133.9	140.5
	p.P309S	P309S	309	71.9	103.7	180.4	179.8	136.4	97.4	182	165.9
	p.P309T	P309T	309	99.5	59.4	75.4	133.6	98.9	84.6	152.7	149.4
	p.N310D	N310D	310	120.3	77.5	217.6	160.5	104.9	55.2	146.8	101
	p.N310H	N310H	310	116.4	106.2	194.6	157.9	127.8	96.4	218.2	159.1
	p.N310I	N310I	310	145.6	102.2	158.1	154.6	108.9	75.3	197.4	139.7
	p.N310K	N310K	310	114.3	58.4	130.7	154.6	105	67.2	168	133.3
	p.N310S	N310S	310	149.3	124.9	218.8	164.2	128.4	94.8	170.4	143.7
	p.N310T	N310T	310	83.7	111.4	145.9	140.9	109.3	98.7	186.5	163.9
	p.N310Y	N310Y	310	119.4	115.7	156.8	193.9	128.3	84.3	166.9	112.7
	p.N311D	N311D	311	84.6	87.1	143.1	136.5	61.8	49.3	97.1	56.7
	p.N311H	N311H	311	119.1	63.4	142.2	130.8	109.6	54.7	159	104.6
	p.N311I	N311I	311	100.3	82.2	111	106	105.9	85.4	158.4	151
	p.N311K	N311K	311	97.2	23.7	82.5	109.6	98.5	64.3	177.3	139.6
	p.N311S	N311S	311	169.9	236.6	207.5	175	141.2	158.4	205.8	264.7
	p.N311T	N311T	311	61.7	21.2	40.2	70.3	58.8	39.2	74	67.6
	p.N311Y	N311Y	311	129.8	59.4	156.6	154.3	104.3	53.4	150.9	97.7
	p.T312A	T312A	312	153.1	99	160.3	161.4	109.5	65	168.1	114.3
	p.T312I	T312I	312	164.4	108.6	129.8	149.7	126	109.3	172.8	176.9
	p.T312N	T312N	312	121	56.9	132.7	151.5	113.1	52.3	131.5	99.5
	p.T312P	T312P	312	110.4	98.4	110.5	141.7	112.7	83.1	139.8	149.3
	p.T312S	T312S	312	123.5	105.3	136.3	129.4	116.2	83.1	165.6	148.3
	p.S313C	S313C	313	127.6	80.2	136.4	130.5	100	73.6	161.2	123
	p.S313G	S313G	313	121.7	112.7	157.6	122.5	99.5	78.2	158.5	115.8
	p.S313I	S313I	313	138.8	88.6	139.2	160.1	129.2	88.4	164.3	151.5
	p.S313N	S313N	313	138.7	104.9	138.7	146	112.4	69.5	158.4	121.2
	p.S313R	S313R	313	102.7	78.4	93.8	112.7	98.7	87.3	141	150
	p.S313T	S313T	313	150.6	95.9	126.5	143	110.8	69.3	164.3	119.7
	p.S314A	S314A	314	102.3	94.8	108.4	112.3	94.5	98	137.8	149.9
	p.S314C	S314C	314	103.3	95.9	107.8	126.3	97.9	87.6	155.6	144.1
	p.S314F	S314F	314	104.9	73	104.5	134.6	115.2	97.6	169.3	119.8
	p.S314P	S314P	314	159.9	122.3	129.1	190.7	131.5	107.8	161.3	143.7
	p.S314T	S314T	314	117.1	84	96.5	128.5	108.2	74.9	160	134
	p.S314Y	S314Y	314	100.1	118.3	112.4	150.8	106.6	94.4	178.9	142.9
	p.S315A	S315A	315	151.5	68.3	131.1	149.6	121.1	64.4	156.2	122.1
	p.S315C	S315C	315	120.2	101.6	122.5	166.9	98.3	93.3	159.9	134.5
	p.S315F	S315F	315	94	128.6	113.1	115	99.7	89.7	171.2	139.4
	p.S315P	S315P	315	127.6	98.2	120	147.5	123.7	73.9	138.3	119.1
	p.S315T	S315T	315	89	64.8	71.2	95.8	85.4	84.7	154.7	125.4
	p.S315Y	S315Y	315	101.2	126.3	122	130.9	110.3	113.2	159.4	165.9
	p.P316A	P316A	316	68.6	46.4	48.8	77.8	82.1	67.8	124.8	118.7
	p.P316H	P316H	316	134.5	72.3	98.7	131.6	124.7	80.9	129.8	117.2
	p.P316L	P316L	316	113.6	94.6	113.2	141.9	118.4	122.6	188.4	214.1
	p.P316R	P316R	316	117.6	18.9	56.4	112.5	105.2	55.4	143.5	137.2
	p.P316S	P316S	316	82.8	60.6	62.4	84.4	87.3	72.5	147	132.7
	p.P316T	P316T	316	25.6	16.4	18.2	11	10.9	7	11.8	14
	p.Q317E	Q317E	317	93.2	69.4	88.3	111.7	94.1	90.2	172.6	127.8
	p.Q317H	Q317H	317	100.4	89	87.3	107.6	105.9	81.3	162.4	133.5
	p.Q317K	Q317K	317	93.6	92.6	95.7	128	109.8	104.1	157.2	158.3
	p.Q317L	Q317L	317	81.8	74.9	79.2	94.3	88.4	79	146.3	109.9
	p.Q317P	Q317P	317	104.7	139.8	116.6	124.7	100.4	94.6	180.2	147
	p.Q317R	Q317R	317	99.3	129.7	97.8	111.2	107	86.4	193.1	135.2
	p.P318A	P318A	318	93.3	95.3	99.8	114	98.9	98.2	149.6	135
	p.P318L	P318L	318	75.5	65.1	70.4	81.7	84.7	73.4	127.2	107.5
	p.P318Q	P318Q	318	84.1	49.9	63.7	80.6	75.8	79	133.3	122.8
	p.P318R	P318R	318	115.2	137.6	108.2	107.1	103.5	89.9	146.7	138.3
	p.P318S	P318S	318	133	77.9	88.3	129.6	84.1	82.3	118.3	106.9
	p.P318T	P318T	318	104.6	54.7	66.9	90.8	96.2	63.8	133.3	133.1
	p.K319E	K319E	319	48.5	0	6	20.9	44.7	26.6	54.8	58.9
	p.K319M	K319M	319	85.5	14.5	48.2	111.8	97.7	112.3	153	117.4
	p.K319N	K319N	319	111.4	31.4	72.5	118.1	96.7	89.5	121	104.2
	p.K319Q	K319Q	319	69.3	27.9	41.7	36.2	76.8	53	67.9	95.1
	p.K319R	K319R	319	131.9	187.6	171.8	189.9	129	121	222.3	202.6
	p.K319T	K319T	319	96.5	45.1	64.2	65.3	90.2	60	116.2	106.2
	p.K320E	K320E	320	43.6	21	14.5	18.5	38.2	31.8	56.5	67.8
	p.K320M	K320M	320	64.2	29.8	24.5	33.1	59.4	39.1	64.8	84
	p.K320N	K320N	320	50	25.8	21.4	26.5	53.4	37.6	62.3	82.7
	p.K320Q	K320Q	320	42.9	21.1	16.2	25	42.9	34.6	56.5	72.1
	p.K320R	K320R	320	171.1	211.1	141.1	133.9	125.2	124.6	175.1	184.6
	p.K320T	K320T	320	47.6	20.8	14.5	22.3	47.1	34.5	60.3	67.4
	p.K321E	K321E	321	45.1	26.3	19.1	15.6	34.2	23.3	36.7	41.7
	p.K321I	K321I	321	89.5	40.7	40.5	58.9	87.8	87.9	108.8	144.5
	p.K321N	K321N	321	62.2	30.5	23.6	24.7	56.7	38.4	59.7	64.6
	p.K321Q	K321Q	321	76.7	35.1	37.5	48.2	68.5	52.3	85.6	82.7
	p.K321R	K321R	321	146.5	218.3	175.3	153.3	111.7	93.2	136.5	109.9
	p.K321T	K321T	321	76.2	36.9	35.1	41.2	64.1	56.4	81	91
	p.P322A	P322A	322	89.9	331.4	287.3	229.2	160	168.8	181.8	102
	p.P322L	P322L	322	112.5	218	186.9	135.4	114.2	129	186.2	91.8
	p.P322Q	P322Q	322	108.6	220.5	228.6	160.6	119.7	104.3	198.4	103.7
	p.P322R	P322R	322	135.5	279.5	228.8	159.5	138	149.1	208.6	128.6
	p.P322S	P322S	322	100.8	262.7	235.2	170.8	115.2	110.3	169.8	94.1
	p.P322T	P322T	322	173.5	131.1	149.4	136.8	104.7	83.8	137.5	134.2
	p.L323M	L323M	323	99.3	188.3	170	111.8	98.7	116.7	155.3	81.6
	p.L323P	L323P	323	107.5	177.4	176.1	152.3	126.4	111	155.8	95.7
	p.L323Q	L323Q	323	92.6	130	165.6	135.2	158	139.5	213.1	119
	p.L323R	L323R	323	219.5	346	211.2	212.7	151.4	195.2	258.8	159.3
	p.L323V	L323V	323	107.1	144.4	131	115.5	77.4	126.7	186.9	90
	p.D324A	D324A	324	122	219.3	164.4	143.5	115.9	151.7	177.2	113.9
	p.D324E	D324E	324	81.2	117.9	132.5	135.9	124.2	101	155.1	88.9
	p.D324G	D324G	324	97.6	226.9	137.4	153.8	107.3	99.8	144.9	89.3
	p.D324H	D324H	324	117.6	217.9	179.2	138.2	132	142.2	184.5	116.5
	p.D324N	D324N	324	111.4	242.4	193.1	147	118.3	140	171.8	110.5
	p.D324V	D324V	324	99.2	225.1	164.4	145.6	64.3	95.4	182.7	75.6
	p.D324Y	D324Y	324	20.6	411.6	163.5	159	164.4	170.6	301.4	147.5
	p.G325A	G325A	325	78.2	103.5	113.6	115.8	108.2	102.6	134.8	89.8
	p.G325E	G325E	325	60.1	72.5	89.7	95	88.7	92.7	146.5	68.6
	p.G325R	G325R	325	79.7	111.2	117.1	82.1	93.5	90.2	153.9	60.8
	p.G325V	G325V	325	84.8	103.5	105.2	116.3	118.3	101.3	161.6	80.1
	p.E326A	E326A	326	80.7	120.7	94.1	127.3	80.3	118.1	170	96.2
	p.E326D	E326D	326	97.8	117	112.8	124.6	106.8	107.1	150.8	113.6
	p.E326G	E326G	326	91.6	136.4	129.6	130.5	126.7	106.7	151.2	102.7
	p.E326K	E326K	326	93.9	119.4	146.1	128.9	110.8	106.6	152.7	114
	p.E326Q	E326Q	326	86.5	117.4	92.7	136	100.9	122.3	160	97.7
	p.E326V	E326V	326	85.9	144.8	131.2	127.9	122	107.2	172	100.6
	p.Y327C	Y327C	327	90.4	112.1	88.8	119.1	94.6	109.4	160.3	117
	p.Y327D	Y327D	327	92.8	110.3	109.1	134.6	111.5	74.2	104.2	90.8
	p.Y327F	Y327F	327	103.1	140.6	137.3	144.9	116.4	109.3	146.1	113.7
	p.Y327H	Y327H	327	82.7	107.3	100.1	97.5	96.3	84.6	146.6	109.5
	p.Y327N	Y327N	327	97	137.4	104.9	120.8	124.3	91.1	161.1	118.7
	p.Y327S	Y327S	327	97	124.4	85.3	124.8	108.5	104.1	154.1	107.6
	p.F328C	F328C	328	112.4	151.8	124.9	147.9	102.3	99.7	122.8	112.3
	p.F328I	F328I	328	75.9	97.9	97.6	80.6	77.2	68.6	98.1	74.8
	p.F328L	F328L	328	78.9	92.7	85.9	99.8	83.4	76.2	139.2	98.2
	p.F328S	F328S	328	39	21.4	22.2	33.8	29.7	20.1	29	53.5
	p.F328V	F328V	328	51.9	59.8	53.8	54.6	43.8	31.8	60.1	66.3
	p.F328Y	F328Y	328	107.8	138.2	126.6	141.3	116.8	85.2	160.6	113
	p.T329A	T329A	329	99.1	217.2	209.1	219.9	151.9	117.5	161.1	95.3
	p.T329I	T329I	329	83.6	219.6	160.8	188.7	141.5	102.6	135.7	124.4
	p.T329N	T329N	329	101.9	170.5	137.6	139.3	126.1	95	155.1	138.5
	p.T329P	T329P	329	89.8	137.6	93.2	129.1	100.9	96.3	137.5	108.8
	p.T329S	T329S	329	115.2	108.9	131.3	125.9	105.4	70	87.6	78.4
	p.L330F	L330F	330	89.9	106.3	85.5	98.4	85.7	62.6	109.5	86.4
	p.L330H	L330H	330	15.2	22.5	8.2	9.6	6.6	5.5	10.3	19.7
	p.L330I	L330I	330	103.5	144.2	135.4	144.1	112.8	91.7	142.4	125.7
	p.L330P	L330P	330	7.9	32.4	24.1	13.5	8.6	6.1	13.9	8.4
	p.L330R	L330R	330	0	4.4	2.1	0	0	0	0	0
	p.L330V	L330V	330	84.5	100.9	82.1	98.2	75.9	72.8	120.1	105.2
	p.Q331E	Q331E	331	95.8	122.2	152.3	133.7	86.6	84.2	170.3	103.1
	p.Q331H	Q331H	331	65.2	94	70.5	101.5	75.6	66.9	105.6	134.3
	p.Q331K	Q331K	331	112.5	170	158	162.2	97.3	81	131.7	85.6
	p.Q331L	Q331L	331	98.4	126.3	108.4	136.1	97.8	102.5	148.5	106.1
	p.Q331P	Q331P	331	107.8	123.9	111.8	106.6	107.8	111.2	143.6	107.9
	p.Q331R	Q331R	331	111.9	148	138.8	165.9	99.7	117.6	170.1	138
	p.I332F	I332F	332	48.7	64.4	61	57.6	49.1	46.8	93.8	73
	p.I332L	I332L	332	89.6	58.9	74.1	76.7	78.5	69.1	87.7	72.3
	p.I332M	I332M	332	46	36.7	28.2	45.2	40.3	39.9	60.5	65.8
	p.I332N	I332N	332	11.3	27.2	16.3	11.7	8.9	6.2	8	9.4
	p.I332S	I332S	332	15.8	21.6	9.4	9.1	9.6	6.1	8.7	7.2
	p.I332T	I332T	332	26.3	9.3	10.7	17.3	18.2	11.7	16.5	43.2
	p.I332V	I332V	332	91.4	137.4	138.1	131.8	110.6	97.8	185.3	134.5
	p.R333C	R333C	333	82.7	106.6	102.8	116.7	90.3	79.9	131.3	101.8
	p.R333G	R333G	333	48.1	72.4	52.9	56.7	53.6	44	81	68
	p.R333H	R333H	333	83.8	128.1	110.8	109.8	86.8	83	177	106.2
	p.R333L	R333L	333	104.4	119.2	108.9	154.2	107.7	94.7	118.9	114.7
	p.R333P	R333P	333	28.2	39.7	25.7	27	26	19.2	36.9	49.1
	p.R333S	R333S	333	65.3	107	70.2	123.2	98.6	85.1	127.7	96.8
	p.G334A	G334A	334	54.6	69.9	55.6	61.6	60.5	46.7	71.3	81.3
	p.G334E	G334E	334	57.8	60.6	44.2	81.8	65.1	59.3	85.4	67.7
	p.G334R	G334R	334	75.9	106.8	80.7	109.6	71.9	65.7	98.9	92.4
	p.G334V	G334V	334	41.7	51.9	36.7	43.9	47.8	31.2	48.9	54
	p.G334W	G334W	334	35.3	43.3	27.6	43.1	39.8	31	53.6	49.4
	p.R335C	R335C	335	99.9	153.5	100.2	137.7	93	79.9	139.5	114.1
	p.R335G	R335G	335	89.4	129.9	91.1	121.9	92	74.2	112.5	101.8
	p.R335H	R335H	335	138.5	162	106.6	164.4	145.5	106.8	127.9	159.6
	p.R335L	R335L	335	120.2	171.7	90	131.8	113.9	86.9	111	90.8
	p.R335P	R335P	335	103.3	120.9	77.8	138.9	98.1	83.7	131.1	108.5
	p.R335S	R335S	335	108.3	143.8	126.7	130.8	94.9	81.4	142.8	128
	p.E336A	E336A	336	102	150.8	121.2	152.5	108	97.7	148.9	124.9
	p.E336D	E336D	336	94.7	112.7	98.7	164.6	120.6	109.2	153.2	145.2
	p.E336G	E336G	336	102.8	175.8	112.9	153	112.2	93.7	159.1	133.8
	p.E336K	E336K	336	105.1	147.3	134.7	139.8	108.5	101.5	142.5	166.5
	p.E336Q	E336Q	336	113.5	163.5	118.2	145.8	121.3	95.9	124.2	130.5
	p.E336V	E336V	336	94.3	146.8	123.6	140.6	94.8	98.1	138.8	122.7
	p.R337C	R337C	337	19.6	32.2	14.7	15.6	12.8	7.9	8.9	26.2
	p.R337G	R337G	337	13.1	22.1	7.4	9.9	8.6	5.5	8.3	11.5
	p.R337H	R337H	337	69.6	68.4	46.6	78.3	55.3	46.8	75	96.9
	p.R337L	R337L	337	17.3	29.6	14.2	15.2	17.9	13.4	18.9	44.9
	p.R337P	R337P	337	7	11	7.3	8.9	6.9	4.6	11.3	9.2
	p.R337S	R337S	337	14.1	21.5	5.6	9.8	8.9	7.8	8.8	16.6
	p.F338C	F338C	338	64.1	79	52.8	105.5	64.1	59.4	95.2	59.9
	p.F338I	F338I	338	53.4	50.3	39.2	52.6	53.6	40	56.6	87.8
	p.F338L	F338L	338	114	171.4	114.8	147.1	113.6	100.5	133.7	157.5
	p.F338S	F338S	338	46.3	18.1	28	52.6	43.3	25.2	54.9	28.3
	p.F338V	F338V	338	71.4	65.1	67.1	77.2	63.2	48.4	74.3	109.1
	p.F338Y	F338Y	338	126	172.1	112.3	199.1	108.7	121.7	183.5	166.3
	p.E339A	E339A	339	97.3	90.7	88.2	132.5	85.7	103.9	110.6	102
	p.E339D	E339D	339	121.1	111.4	96.9	149.6	87.5	118.7	131.4	112.4
	p.E339G	E339G	339	85.5	95	78.6	133.5	89.3	106.9	129.2	105.6
	p.E339K	E339K	339	104.6	145.9	100.3	181.9	92.1	108.5	128.4	99.2
	p.E339Q	E339Q	339	109.9	172.2	103.4	149.4	89.9	90.2	144.9	109.9
	p.E339V	E339V	339	114.3	97.6	80.3	127.3	95.3	102	122.7	105.4
	p.M340I	M340I	340	88.8	69.7	62.6	107.1	79.2	87.6	126.9	100.6
	p.M340K	M340K	340	73.9	42.7	55.9	86.7	74.4	73.4	90.1	71
[truncated: 317 more rows]

## Sheet: Suppl. table S2
Supplementary Table S2. Correlations between each target gene and p21 transcriptional activity
		MDM2	BAX	h1433s	AIP1	GADD45	NOXA	P53R2
	r	0.74339	0.811533	0.830476	0.784227	0.775279	0.777109	0.700323
	p value	<0.0001	<0.0001	<0.0001	<0.0001	<0.0001	<0.0001	<0.0001

## Sheet: Suppl. table S3
Supplementary Table S3. Breakdown of TP53 mutant and TP53 wild-type cases in each cancer type, as well as TP53 GOF mutant, non-GOF mutant, and TP53 wild-type cases.
	Cancer type	Full name	TP53		Total	Cohort A		TP53			Total	Cohort B
			mt	wt				mt		wt
								GOF	non-GOF
	BLCA	Bladder urothelial carcinoma	179	202	381	〇		74	105	202	381	〇
	BRCA	Breast invasive carcinoma	272	605	877	〇		93	179	605	877	〇
	COAD	Colon adenocarcinoma	198	183	381	〇		96	102	183	381	〇
	ESCA	Esophageal carcinoma	118	19	137	〇		55	63	19	137	〇
	GBM	Glioblastoma multiforme	43	94	137	〇		23	20	94	137	〇
	HNSC	Head and neck squamous cell carcinoma	268	136	404	〇		30	238	136	404	〇
	LGG	Brain lower grade glioma	226	261	487	〇		138	88	261	487	〇
	LIHC	Liver hepatocellular carcinoma	90	237	327	〇		38	52	237	327	〇
	LUAD	Lung adenocarcinoma	198	245	443	〇		46	152	245	443	〇
	LUSC	Lung squamous cell carcinoma	313	64	377	〇		102	211	64	377	〇
	OV	Ovarian serous cystadenocarcinoma	206	13	219	〇		74	132	13	219	〇
	PAAD	Pancreatic adenocarcinoma	56	57	113	〇		24	32	57	113	〇
	PRAD	Prostate adenocarcinoma	43	411	454	〇		14	29	411	454	〇
	READ	Rectum adenocarcinoma	90	36	126	〇		49	41	36	126	〇
	SARC	Sarcoma	64	133	197	〇		21	43	133	197	〇
	STAD	Stomach adenocarcinoma	141	182	323	〇		54	87	182	323	〇
	UCEC	Uterine corpus endometrial carcinoma	171	316	487	〇		85	86	316	487	〇
	ACC	Adrenocortical carcinoma	11	58	69	〇		1	10	58	69
	CESC	Cervical squamous cell carcinoma	21	250	271	〇		4	17	250	271
	KICH	Kidney chromophobe	14	43	57	〇		3	11	43	57
	MESO	Mesothelioma	13	73	86	〇		3	10	73	86
	CHOL	Cholangiocarcinoma	4	32	36			3	1	32	36
	DLBC	Diffuse large B-cell lymphoma	4	32	36			3	1	32	36
	KIRC	Kidney renal clear cell carcinoma	5	345	350			2	3	345	350
	KIRP	Kidney renal papillary cell carcinoma	3	265	268			0	3	265	268
	PCPG	Pheochromocytoma and paraganglioma	1	157	158			0	1	157	158
	SKCM	Skincutaneous melanoma	8	95	103			3	5	95	103
	TGCT	Testicular germ cell tumors	1	142	143			0	1	142	143
	THCA	Thyroid carcinoma	2	474	476			0	2	474	476
	THYM	Thymoma	4	114	118			2	2	114	118
	UCS	Uterine carcinosarcoma	47	5	52			23	24	5	52
	UVM	Uveal melanoma	0	80	80			0	0	80	80
	Total		2814	5359	8173	21 cancer types		1063	1751	5359	8173	17 cancer types

## Sheet: Suppl. Table S4
Supplementary Table S4. Details and frequency of TP53 gene mutations observed in the analyzed cases
	The number of mutant cases and mutant ratio were counted as the total number of mutations when multiple TP53 mutations were observed in the same case.
	The column of "Gain_of_Function" is taken from the IARC database. See IARC for the abbreviations.
	Variant of TP53 mutation	Subtype of TP53 mutation	Gain_of_Function	Number of cases	Ratio (%)
	R175H	GOF	Upregulation (dUTPase, C-MYC)	134	4.2648
	R273C	GOF	TA (MDR-1)	108	3.4373
	R248Q	GOF	TA (HSP70); no (hsc70 binding)	100	3.18269
	R273H	GOF	Upregulation (C-MYC); no [upregulation (dUTPase)]	94	2.99173
	R282W	GOF	TA (ASNS, hTERT)	75	2.38701
	R248W	GOF	Upregulation (dUTPase, C-MYC)	71	2.25971
	Y220C	GOF	p63 and p73 binding; p63 and p73 interference; hsp70 binding	59	1.87778
	R213*	non-GOF		48	1.52769
	R196*	non-GOF		42	1.33673
	G245S	GOF	TA (MDR-1)	32	1.01846
	H179R	GOF	p73 interference; CDDP resistance	32	1.01846
	R306*	non-GOF		28	0.891152
	V157F	GOF	TA (ASNS, hTERT)	28	0.891152
	H193R	non-GOF		25	0.795672
	R273L	GOF	TA (C-FOS)	25	0.795672
	R342*	non-GOF		25	0.795672
	E285K	non-GOF		24	0.763845
	Y163C	GOF	TA (ASNS, hTERT)	24	0.763845
	Q192*	non-GOF		22	0.700191
	R249S	GOF	p63 and p73 binding (low affinity); hsp70 binding	22	0.700191
	I195T	non-GOF		21	0.668364
	R158L	non-GOF		21	0.668364
	C176F	GOF	TA (MDR-1)	20	0.636537
	M237I	GOF	TA (HSP70); hsc70 binding	20	0.636537
	Q331*	non-GOF		19	0.60471
	S241F	GOF	p73beta interference	18	0.572884
	V272M	non-GOF		18	0.572884
	C176Y	GOF	p73 interference; CDDP resistance (moderate)	17	0.541057
	Y234C	non-GOF		17	0.541057
	C275Y	GOF	TRANSF+; hsc70 binding	16	0.50923
	Y205C	GOF	TA (HSP70); hsc70 binding	16	0.50923
	E298*	non-GOF		15	0.477403
	K132N	non-GOF		15	0.477403
	Y236C	non-GOF		15	0.477403
	A159V	non-GOF		14	0.445576
	C238Y	GOF	TRANSF+ (moderate)	14	0.445576
	E294*	non-GOF		14	0.445576
	G245D	GOF	p73beta interference	14	0.445576
	G245V	GOF	TRANSF+	14	0.445576
	G266V	non-GOF		14	0.445576
	H214R	GOF	TA (MDR-1)	14	0.445576
	L194R	GOF	TA (ASNS, hTERT)	14	0.445576
	R280T	GOF	Growth advantage	14	0.445576
	C141Y	non-GOF		13	0.413749
	C238F	non-GOF		13	0.413749
	E271K	non-GOF		13	0.413749
	R158H	GOF	p73beta interference	13	0.413749
	R280K	non-GOF		13	0.413749
	H179Y	GOF	p63 and p73 binding	12	0.381922
	P151S	GOF	TA (MDR-1)	12	0.381922
	P278S	non-GOF		12	0.381922
	V216M	non-GOF		12	0.381922
	W91*	non-GOF		12	0.381922
	E286K	non-GOF		11	0.350095
	Q317*	non-GOF		11	0.350095
	V173L	GOF	p73alpha binding	11	0.350095
	V173M	GOF	TRANSF+	11	0.350095
	W146*	non-GOF		11	0.350095
	C135Y	non-GOF		10	0.318269
	E198*	non-GOF		10	0.318269
	E204*	non-GOF		10	0.318269
	H193L	non-GOF		10	0.318269
	R110L	GOF	Upregulation (GEF-H1)	10	0.318269
	R209Kfs*6	non-GOF		10	0.318269
	R337C	non-GOF		10	0.318269
	A159P	non-GOF		9	0.286442
	C242Afs*5	non-GOF		9	0.286442
	G245C	non-GOF		9	0.286442
	G266R	GOF	p73beta interference	9	0.286442
	H193Y	non-GOF		9	0.286442
	P250L	non-GOF		9	0.286442
	Q136*	non-GOF		9	0.286442
	R337L	non-GOF		9	0.286442
	C242F	non-GOF		8	0.254615
	G266E	GOF	p73beta interference	8	0.254615
	P278A	non-GOF		8	0.254615
	P27Lfs*17	non-GOF		8	0.254615
	Q144*	non-GOF		8	0.254615
	R175G	non-GOF		8	0.254615
	V122Dfs*26	non-GOF		8	0.254615
	C135F	non-GOF		7	0.222788
	C275F	GOF	p73beta interference	7	0.222788
	G244D	non-GOF		7	0.222788
	G244S	non-GOF		7	0.222788
	G262V	non-GOF		7	0.222788
	G279E	GOF	p73beta interference	7	0.222788
	I195F	non-GOF		7	0.222788
	L35Cfs*9	non-GOF		7	0.222788
	N239D	non-GOF		7	0.222788
	P152L	GOF	p73beta interference	7	0.222788
	P190L	non-GOF		7	0.222788
	Q167*	non-GOF		7	0.222788
	R249G	non-GOF		7	0.222788
	R273S	GOF	p73beta interference	7	0.222788
	R283P	non-GOF		7	0.222788
	S127F	non-GOF		7	0.222788
	S183*	non-GOF		7	0.222788
	V73Rfs*76	non-GOF		7	0.222788
	A161T	non-GOF		6	0.190961
	D281Y	GOF	p73beta interference	6	0.190961
	E171*	non-GOF		6	0.190961
	E285*	non-GOF		6	0.190961
	E336*	non-GOF		6	0.190961
	G154Afs*16	non-GOF		6	0.190961
	K132E	non-GOF		6	0.190961
	K132R	non-GOF		6	0.190961
	P151H	GOF	p73beta interference	6	0.190961
	P152Rfs*18	non-GOF		6	0.190961
	P278R	non-GOF		6	0.190961
	Q331H	non-GOF		6	0.190961
	R213Q	GOF	Growth advantage (moderate); no (colony formation); TUMOR+	6	0.190961
	R267W	non-GOF		6	0.190961
	R342Efs*3	non-GOF		6	0.190961
	S127Y	GOF	p73beta interference	6	0.190961
	S241C	non-GOF		6	0.190961
	V274F	GOF	TA (MDR-1)	6	0.190961
	W53*	non-GOF		6	0.190961
	C242Y	GOF	p73beta interference	5	0.159134
	C277F	non-GOF		5	0.159134
	D259V	non-GOF		5	0.159134
	D281E	GOF	p73beta interference	5	0.159134
	E221*	non-GOF		5	0.159134
	E286G	non-GOF		5	0.159134
	E294Sfs*51	non-GOF		5	0.159134
	E343*	non-GOF		5	0.159134
	E68*	non-GOF		5	0.159134
	F270S	GOF	p73beta interference	5	0.159134
	G105C	non-GOF		5	0.159134
	G154V	non-GOF		5	0.159134
	G199V	non-GOF		5	0.159134
	G244C	non-GOF		5	0.159134
	G334V	non-GOF		5	0.159134
	H193P	non-GOF		5	0.159134
	K382Nfs*40	non-GOF		5	0.159134
	L130V	non-GOF		5	0.159134
	L265P	non-GOF		5	0.159134
	M246I	non-GOF		5	0.159134
	P128Lfs*42	non-GOF		5	0.159134
	P278H	non-GOF		5	0.159134
	P278L	non-GOF		5	0.159134
	P278T	non-GOF		5	0.159134
	Q136E	non-GOF		5	0.159134
	R156P	GOF	p73beta interference	5	0.159134
	R248L	non-GOF		5	0.159134
	R249M	non-GOF		5	0.159134
	R267P	non-GOF		5	0.159134
	R273P	GOF	hsp70 binding	5	0.159134
	S215I	GOF	Growth advantage	5	0.159134
	S241Y	non-GOF		5	0.159134
	S90Pfs*33	non-GOF		5	0.159134
	S94*	non-GOF		5	0.159134
	T155P	non-GOF		5	0.159134
	A138V	GOF	TRANSF+	4	0.127307
	C135R	non-GOF		4	0.127307
	C229Yfs*10	non-GOF		4	0.127307
	D259Y	non-GOF		4	0.127307
	D281H	GOF	DOX, CDDP and 5-FU resistance	4	0.127307
	D281V	non-GOF		4	0.127307
	E224D	non-GOF		4	0.127307
	E258K	GOF	hsc70 binding	4	0.127307
	E271*	non-GOF		4	0.127307
	E287*	non-GOF		4	0.127307
	E339*	non-GOF		4	0.127307
	E56*	non-GOF		4	0.127307
	F109C	non-GOF		4	0.127307
	F113C	non-GOF		4	0.127307
	G266*	non-GOF		4	0.127307
	H179D	non-GOF		4	0.127307
	I195N	non-GOF		4	0.127307
	K139N	non-GOF		4	0.127307
	K164E	non-GOF		4	0.127307
	N131I	non-GOF		4	0.127307
	N239S	non-GOF		4	0.127307
	R181H	non-GOF		4	0.127307
	R280G	non-GOF		4	0.127307
	R280I	non-GOF		4	0.127307
	S106R	non-GOF		4	0.127307
	T155N	non-GOF		4	0.127307
	T211I	non-GOF		4	0.127307
	V272G	non-GOF		4	0.127307
	V274G	non-GOF		4	0.127307
	Y126C	GOF	TA (MDR-1)	4	0.127307
	Y163H	non-GOF		4	0.127307
	Y205S	non-GOF		4	0.127307
	Y220H	GOF	TA (HSP70); hsc70 binding	4	0.127307
	A161S	non-GOF		3	0.0954806
	A276D	non-GOF		3	0.0954806
	C124*	non-GOF		3	0.0954806
	C135W	non-GOF		3	0.0954806
	C141Afs*29	non-GOF		3	0.0954806
	C141W	non-GOF		3	0.0954806
	C242S	non-GOF		3	0.0954806
	E271V	non-GOF		3	0.0954806
	E286*	non-GOF		3	0.0954806
	E286Q	non-GOF		3	0.0954806
	E339Rfs*6	non-GOF		3	0.0954806
	E349*	non-GOF		3	0.0954806
	E51*	non-GOF		3	0.0954806
	F134L	GOF	TUMOR+	3	0.0954806
	G108Vfs*15	non-GOF		3	0.0954806
	H179L	non-GOF		3	0.0954806
	H179N	non-GOF		3	0.0954806
	H193N	non-GOF		3	0.0954806
	I232S	non-GOF		3	0.0954806
	I254S	non-GOF		3	0.0954806
	K305*	non-GOF		3	0.0954806
	L130F	non-GOF		3	0.0954806
	L265R	non-GOF		3	0.0954806
	M237K	non-GOF		3	0.0954806
	M237V	non-GOF		3	0.0954806
	M246V	GOF	TRANSF+ (moderate)	3	0.0954806
	N239*	non-GOF		3	0.0954806
	P151T	non-GOF		3	0.0954806
	P153Afs*28	non-GOF		3	0.0954806
	P177R	non-GOF		3	0.0954806
	P301Qfs*44	non-GOF		3	0.0954806
	Q100*	non-GOF		3	0.0954806
	Q104*	non-GOF		3	0.0954806
	Q52*	non-GOF		3	0.0954806
	R158G	GOF	TA (PTHrP)	3	0.0954806
	R196P	non-GOF		3	0.0954806
	R213Dfs*34	non-GOF		3	0.0954806
	R213L	non-GOF		3	0.0954806
	R248P	non-GOF		3	0.0954806
	R282G	GOF	p73beta interference	3	0.0954806
	R337H	non-GOF		3	0.0954806
	R342P	non-GOF		3	0.0954806
	S166*	non-GOF		3	0.0954806
	S215N	non-GOF		3	0.0954806
	T125M	non-GOF		3	0.0954806
	T211Ffs*4	non-GOF		3	0.0954806
	V157D	non-GOF		3	0.0954806
	V157G	non-GOF		3	0.0954806
	V172F	non-GOF		3	0.0954806
	V272L	non-GOF		3	0.0954806
	V274D	non-GOF		3	0.0954806
	Y107D	non-GOF		3	0.0954806
	Y126D	non-GOF		3	0.0954806
	Y163N	GOF	p73beta interference	3	0.0954806
	Y205H	non-GOF		3	0.0954806
	Y236*	non-GOF		3	0.0954806
	A138Cfs*27	non-GOF		2	0.0636537
	A161D	non-GOF		2	0.0636537
	A161V	non-GOF		2	0.0636537
	A189Pfs*58	non-GOF		2	0.0636537
	A276G	non-GOF		2	0.0636537
	A276P	non-GOF		2	0.0636537
	A84Pfs*39	non-GOF		2	0.0636537
	C135Afs*35	non-GOF		2	0.0636537
	C141G	non-GOF		2	0.0636537
	C176*	non-GOF		2	0.0636537
	C176S	non-GOF		2	0.0636537
	C238S	non-GOF		2	0.0636537
	C242G	non-GOF		2	0.0636537
	C275S	non-GOF		2	0.0636537
	C277*	non-GOF		2	0.0636537
	D228*	non-GOF		2	0.0636537
	D281A	GOF	#N/A	2	0.0636537
	E171K	non-GOF		2	0.0636537
	E180*	non-GOF		2	0.0636537
	E224*	non-GOF		2	0.0636537
	E258D	non-GOF		2	0.0636537
	E271Q	non-GOF		2	0.0636537
	E285V	non-GOF		2	0.0636537
	E56Kfs*67	non-GOF		2	0.0636537
	E62*	non-GOF		2	0.0636537
	F109S	non-GOF		2	0.0636537
	F109V	non-GOF		2	0.0636537
	F113V	non-GOF		2	0.0636537
	F212Sfs*3	non-GOF		2	0.0636537
	F270C	non-GOF		2	0.0636537
	F270V	non-GOF		2	0.0636537
	F328Sfs*17	non-GOF		2	0.0636537
	G105D	non-GOF		2	0.0636537
	G105R	non-GOF		2	0.0636537
	G105V	non-GOF		2	0.0636537
	G199*	non-GOF		2	0.0636537
	G245R	non-GOF		2	0.0636537
	G262Vfs*83	non-GOF		2	0.0636537
	G266Dfs*79	non-GOF		2	0.0636537
	H178Pfs*3	non-GOF		2	0.0636537
	H178Q	GOF	#N/A	2	0.0636537
	H178Tfs*69	non-GOF		2	0.0636537
	I195Nfs*14	non-GOF		2	0.0636537
	I195S	non-GOF		2	0.0636537
	I232N	non-GOF		2	0.0636537
	I232T	GOF	TRANSF+	2	0.0636537
	I251S	non-GOF		2	0.0636537
	I251Sfs*94	non-GOF		2	0.0636537
	I255F	non-GOF		2	0.0636537
	K120E	non-GOF		2	0.0636537
	K120Sfs*3	non-GOF		2	0.0636537
	K132T	non-GOF		2	0.0636537
	K292*	non-GOF		2	0.0636537
	L111P	non-GOF		2	0.0636537
	L111Q	non-GOF		2	0.0636537
	L145P	non-GOF		2	0.0636537
	L145R	non-GOF		2	0.0636537
	L194Efs*51	non-GOF		2	0.0636537
	L194F	GOF	p73 binding	2	0.0636537
	L194H	GOF	Decrease of some differentiation markers; reduced dependence on serum factors	2	0.0636537
	L194P	non-GOF		2	0.0636537
	L252Sfs*93	non-GOF		2	0.0636537
	L257Q	non-GOF		2	0.0636537
	L330Ffs*15	non-GOF		2	0.0636537
	L35Ffs*8	non-GOF		2	0.0636537
	L43*	non-GOF		2	0.0636537
	M133K	non-GOF		2	0.0636537
	M169I	non-GOF		2	0.0636537
	N131S	non-GOF		2	0.0636537
	N247I	GOF	DOX and CDDP sensitivity	2	0.0636537
	P151R	non-GOF		2	0.0636537
	P151Rfs*27	non-GOF		2	0.0636537
	P223*	non-GOF		2	0.0636537
	P58Qfs*65	non-GOF		2	0.0636537
	P75Lfs*48	non-GOF		2	0.0636537
	Q136P	non-GOF		2	0.0636537
	Q167Tfs*14	non-GOF		2	0.0636537
	Q38*	non-GOF		2	0.0636537
	R110Sfs*14	non-GOF		2	0.0636537
	R110Vfs*13	non-GOF		2	0.0636537
	R158Afs*12	non-GOF		2	0.0636537
	R158P	non-GOF		2	0.0636537
	R158S	non-GOF		2	0.0636537
	R174Sfs*73	non-GOF		2	0.0636537
	R174W	non-GOF		2	0.0636537
	R209*	non-GOF		2	0.0636537
	R249W	non-GOF		2	0.0636537
	R267G	non-GOF		2	0.0636537
	R273G	non-GOF		2	0.0636537
	R280S	non-GOF		2	0.0636537
	R333C	non-GOF		2	0.0636537
	R333Vfs*12	non-GOF		2	0.0636537
	R335Lfs*10	non-GOF		2	0.0636537
	R335Vfs*10	non-GOF		2	0.0636537
	R337S	GOF	p73beta interference	2	0.0636537
	R65*	non-GOF		2	0.0636537
	S215G	non-GOF		2	0.0636537
	S215R	non-GOF		2	0.0636537
	S241P	non-GOF		2	0.0636537
	S313Afs*32	non-GOF		2	0.0636537
	S99Rfs*23	non-GOF		2	0.0636537
	T102Pfs*21	non-GOF		2	0.0636537
	T118Dfs*31	non-GOF		2	0.0636537
	T125P	non-GOF		2	0.0636537
	T253A	non-GOF		2	0.0636537
	T256I	non-GOF		2	0.0636537
	T256Nfs*8	non-GOF		2	0.0636537
	T329Hfs*8	non-GOF		2	0.0636537
	V122Cfs*27	non-GOF		2	0.0636537
	V143A	GOF	TA (MDR-1) moderate	2	0.0636537
	V143M	non-GOF		2	0.0636537
	V172D	non-GOF		2	0.0636537
	V172G	non-GOF		2	0.0636537
	V173Efs*7	non-GOF		2	0.0636537
	V173G	GOF	p73beta interference	2	0.0636537
	V197G	non-GOF		2	0.0636537
	V197L	non-GOF		2	0.0636537
	V216E	non-GOF		2	0.0636537
	V216L	non-GOF		2	0.0636537
	Y103*	non-GOF		2	0.0636537
	Y103Tfs*20	non-GOF		2	0.0636537
	Y126N	non-GOF		2	0.0636537
	Y126S	non-GOF		2	0.0636537
	Y205*	non-GOF		2	0.0636537
	Y220*	non-GOF		2	0.0636537
	Y220D	non-GOF		2	0.0636537
	Y234H	GOF	Growth advantage (moderate); colony formation (moderate); no TUMOR+	2	0.0636537
	Y327*	non-GOF		2	0.0636537
	A138T	non-GOF		1	0.0318269
	A189Dfs*14	non-GOF		1	0.0318269
	A276Lfs*31	non-GOF		1	0.0318269
	A307Tfs*29	non-GOF		1	0.0318269
	A307V	non-GOF		1	0.0318269
	A347V	non-GOF		1	0.0318269
	A69Gfs*80	non-GOF		1	0.0318269
	A74T	non-GOF		1	0.0318269
	A76Hfs*47	non-GOF		1	0.0318269
	A79Pfs*70	non-GOF		1	0.0318269
	A83Gfs*66	non-GOF		1	0.0318269
	A86Cfs*63	non-GOF		1	0.0318269
	A86Pfs*34	non-GOF		1	0.0318269
	A86Vfs*55	non-GOF		1	0.0318269
	C124Afs*46	non-GOF		1	0.0318269
	C124G	non-GOF		1	0.0318269
	C124Wfs*25	non-GOF		1	0.0318269
	C135*	non-GOF		1	0.0318269
	C135Lfs*14	non-GOF		1	0.0318269
	C141*	non-GOF		1	0.0318269
	C141F	non-GOF		1	0.0318269
	C141R	non-GOF		1	0.0318269
	C141S	non-GOF		1	0.0318269
	C176G	non-GOF		1	0.0318269
	C176R	non-GOF		1	0.0318269
	C176Sfs*71	non-GOF		1	0.0318269
	C176W	non-GOF		1	0.0318269
	C229Lfs*18	non-GOF		1	0.0318269
	C238*	non-GOF		1	0.0318269
	C238G	non-GOF		1	0.0318269
	C238Lfs*9	non-GOF		1	0.0318269
	C238R	GOF	TRANSF+ (moderate)	1	0.0318269
	C238W	non-GOF		1	0.0318269
	C242R	non-GOF		1	0.0318269
	C275G	non-GOF		1	0.0318269
	C275Lfs*67	non-GOF		1	0.0318269
	C275Lfs*70	non-GOF		1	0.0318269
	C275R	non-GOF		1	0.0318269
	C275Vfs*70	non-GOF		1	0.0318269
	C275W	non-GOF		1	0.0318269
	C277G	non-GOF		1	0.0318269
	C277Vfs*68	non-GOF		1	0.0318269
	C277W	non-GOF		1	0.0318269
	C277Y	non-GOF		1	0.0318269
	D148Ifs*22	non-GOF		1	0.0318269
	D148N	non-GOF		1	0.0318269
	D184Afs*62	non-GOF		1	0.0318269
	D186Vfs*61	non-GOF		1	0.0318269
	D207Ffs*35	non-GOF		1	0.0318269
	D207Mfs*40	non-GOF		1	0.0318269
	D208V	non-GOF		1	0.0318269
	D228N	non-GOF		1	0.0318269
	D228Vfs*18	non-GOF		1	0.0318269
	D259N	non-GOF		1	0.0318269
	D281Afs*62	non-GOF		1	0.0318269
	D281Afs*66	non-GOF		1	0.0318269
	D281Efs*26	non-GOF		1	0.0318269
	D281Gfs*63	non-GOF		1	0.0318269
	D281N	GOF	p73beta interference	1	0.0318269
	D42Ifs*2	non-GOF		1	0.0318269
	D48Tfs*75	non-GOF		1	0.0318269
	D49Sfs*69	non-GOF		1	0.0318269
	D57Kfs*67	non-GOF		1	0.0318269
	D61*	non-GOF		1	0.0318269
	E171Gfs*3	non-GOF		1	0.0318269
	E171Gfs*4	non-GOF		1	0.0318269
	E171Lfs*2	non-GOF		1	0.0318269
	E171Rfs*3	non-GOF		1	0.0318269
	E180K	non-GOF		1	0.0318269
	E198Gfs*11	non-GOF		1	0.0318269
	E204Sfs*43	non-GOF		1	0.0318269
	E204Vfs*4	non-GOF		1	0.0318269
	E221Afs*2	non-GOF		1	0.0318269
	E224Gfs*4	non-GOF		1	0.0318269
	E258*	non-GOF		1	0.0318269
	E258A	non-GOF		1	0.0318269
	E258G	non-GOF		1	0.0318269
	E258Q	non-GOF		1	0.0318269
	E258Qfs*3	non-GOF		1	0.0318269
	E285Rfs*54	non-GOF		1	0.0318269
	E286A	non-GOF		1	0.0318269
	E286V	non-GOF		1	0.0318269
	E287Pfs*9	non-GOF		1	0.0318269
	E336Afs*10	non-GOF		1	0.0318269
	E343Gfs*2	non-GOF		1	0.0318269
	E346*	non-GOF		1	0.0318269
	E51Gfs*6	non-GOF		1	0.0318269
	E62Kfs*61	non-GOF		1	0.0318269
	F109Lfs*36	non-GOF		1	0.0318269
	F113L	non-GOF		1	0.0318269
	F134V	non-GOF		1	0.0318269
	F212Yfs*34	non-GOF		1	0.0318269
	F270I	non-GOF		1	0.0318269
	F270L	non-GOF		1	0.0318269
	F338I	non-GOF		1	0.0318269
	F338Lfs*7	non-GOF		1	0.0318269
	F341Efs*7	non-GOF		1	0.0318269
	F341V	non-GOF		1	0.0318269
	F54Sfs*69	non-GOF		1	0.0318269
	G105S	non-GOF		1	0.0318269
	G108Ffs*40	non-GOF		1	0.0318269
	G108S	non-GOF		1	0.0318269
	G154Rfs*27	non-GOF		1	0.0318269
	G154Wfs*10	non-GOF		1	0.0318269
	G187S	non-GOF		1	0.0318269
	G199Efs*48	non-GOF		1	0.0318269
	G199Ifs*47	non-GOF		1	0.0318269
	G226Afs*21	non-GOF		1	0.0318269
	G244*	non-GOF		1	0.0318269
	G244Afs*3	non-GOF		1	0.0318269
	G244R	non-GOF		1	0.0318269
	G244V	non-GOF		1	0.0318269
	G279Pfs*69	non-GOF		1	0.0318269
	G302Afs*31	non-GOF		1	0.0318269
	G302Rfs*4	non-GOF		1	0.0318269
	G325*	non-GOF		1	0.0318269
	G334W	non-GOF		1	0.0318269
	H115Ifs*8	non-GOF		1	0.0318269
	H168Cfs*8	non-GOF		1	0.0318269
	H168P	non-GOF		1	0.0318269
	H168R	non-GOF		1	0.0318269
	H178D	non-GOF		1	0.0318269
	H178Pfs*70	non-GOF		1	0.0318269
	H178Sfs*69	non-GOF		1	0.0318269
	H179P	non-GOF		1	0.0318269
	H179Q	GOF	p73alpha binding (weak)	1	0.0318269
	H193D	non-GOF		1	0.0318269
	H214Qfs*33	non-GOF		1	0.0318269
	H296Tfs*49	non-GOF		1	0.0318269
	H297Pfs*48	non-GOF		1	0.0318269
	H297Tfs*48	non-GOF		1	0.0318269
	I162F	non-GOF		1	0.0318269
	I162Hfs*12	non-GOF		1	0.0318269
	I162N	non-GOF		1	0.0318269
	I162Tfs*8	non-GOF		1	0.0318269
	I162Wfs*10	non-GOF		1	0.0318269
	I195Lfs*53	non-GOF		1	0.0318269
	I195M	non-GOF		1	0.0318269
	I195Sfs*52	non-GOF		1	0.0318269
	I195Yfs*14	non-GOF		1	0.0318269
	I232F	non-GOF		1	0.0318269
	I251F	non-GOF		1	0.0318269
	I251N	non-GOF		1	0.0318269
	I255N	non-GOF		1	0.0318269
	I255S	non-GOF		1	0.0318269
	I255T	non-GOF		1	0.0318269
	I332F	non-GOF		1	0.0318269
	K101*	non-GOF		1	0.0318269
	K120Tfs*2	non-GOF		1	0.0318269
	K132M	non-GOF		1	0.0318269
	K132Q	non-GOF		1	0.0318269
	K132Vfs*15	non-GOF		1	0.0318269
	K139Afs*5	non-GOF		1	0.0318269
	K139Cfs*6	non-GOF		1	0.0318269
	K139Nfs*9	non-GOF		1	0.0318269
	K139Rfs*31	non-GOF		1	0.0318269
	K164Sfs*5	non-GOF		1	0.0318269
	K164Sfs*6	non-GOF		1	0.0318269
	K291Sfs*51	non-GOF		1	0.0318269
	K292Gfs*52	non-GOF		1	0.0318269
	K305Efs*39	non-GOF		1	0.0318269
	K319*	non-GOF		1	0.0318269
	K319Afs*19	non-GOF		1	0.0318269
	K319Rfs*26	non-GOF		1	0.0318269
	K320E	non-GOF		1	0.0318269
	K320Gfs*22	non-GOF		1	0.0318269
	K320Rfs*25	non-GOF		1	0.0318269
	K321*	non-GOF		1	0.0318269
	K321Efs*16	non-GOF		1	0.0318269
	K351*	non-GOF		1	0.0318269
	K351E	non-GOF		1	0.0318269
	L111R	non-GOF		1	0.0318269
	L130Cfs*20	non-GOF		1	0.0318269
	L130P	non-GOF		1	0.0318269
	L137Pfs*32	non-GOF		1	0.0318269
	L137Q	non-GOF		1	0.0318269
	L145Q	non-GOF		1	0.0318269
	L188Tfs*21	non-GOF		1	0.0318269
	L194Pfs*13	non-GOF		1	0.0318269
	L201*	non-GOF		1	0.0318269
	L201Ffs*8	non-GOF		1	0.0318269
	L206Wfs*41	non-GOF		1	0.0318269
	L22Yfs*22	non-GOF		1	0.0318269
	L252P	GOF	hsc70 binding	1	0.0318269
	L257P	non-GOF		1	0.0318269
	L257Pfs*7	non-GOF		1	0.0318269
	L257R	non-GOF		1	0.0318269
	L264Yfs*81	non-GOF		1	0.0318269
	L265Tfs*7	non-GOF		1	0.0318269
	L299Afs*7	non-GOF		1	0.0318269
	L308Afs*28	non-GOF		1	0.0318269
	L308Qfs*27	non-GOF		1	0.0318269
	L348*	non-GOF		1	0.0318269
	L348F	non-GOF		1	0.0318269
	L348Wfs*22	non-GOF		1	0.0318269
	L35Ffs*7	non-GOF		1	0.0318269
	L35Pfs*10	non-GOF		1	0.0318269
	L383Cfs*38	non-GOF		1	0.0318269
	L43Afs*7	non-GOF		1	0.0318269
	L93Vfs*55	non-GOF		1	0.0318269
	M133R	non-GOF		1	0.0318269
	M160I	non-GOF		1	0.0318269
	M237Cfs*10	non-GOF		1	0.0318269
	M237L	GOF	TA (MDR-1)	1	0.0318269
	M246R	non-GOF		1	0.0318269
	M246T	non-GOF		1	0.0318269
	M44Ifs*79	non-GOF		1	0.0318269
	M66Tfs*60	non-GOF		1	0.0318269
	N131Qfs*17	non-GOF		1	0.0318269
	N131Tfs*39	non-GOF		1	0.0318269
	N200Ifs*47	non-GOF		1	0.0318269
	N210Tfs*37	non-GOF		1	0.0318269
	N263Ifs*82	non-GOF		1	0.0318269
	N263Kfs*9	non-GOF		1	0.0318269
	N263Sfs*8	non-GOF		1	0.0318269
	N268*	non-GOF		1	0.0318269
	N268Tfs*77	non-GOF		1	0.0318269
	N288Efs*18	non-GOF		1	0.0318269
	N288Kfs*59	non-GOF		1	0.0318269
	N310Tfs*35	non-GOF		1	0.0318269
	N345D	non-GOF		1	0.0318269
	N345Mfs*25	non-GOF		1	0.0318269
	N345Sfs*2	non-GOF		1	0.0318269
	P142Lfs*28	non-GOF		1	0.0318269
	P151A	non-GOF		1	0.0318269
	P152Afs*14	non-GOF		1	0.0318269
	P152Lfs*18	non-GOF		1	0.0318269
	P152Q	non-GOF		1	0.0318269
	P152S	non-GOF		1	0.0318269
	P152Wfs*10	non-GOF		1	0.0318269
	P153Rfs*18	non-GOF		1	0.0318269
	P177H	non-GOF		1	0.0318269
	P177S	non-GOF		1	0.0318269
	P177T	non-GOF		1	0.0318269
	P190R	non-GOF		1	0.0318269
	P191Qfs*51	non-GOF		1	0.0318269
	P219Afs*3	non-GOF		1	0.0318269
	P219Lfs*2	non-GOF		1	0.0318269
	P278Lfs*67	non-GOF		1	0.0318269
	P278Lfs*68	non-GOF		1	0.0318269
	P27S	non-GOF		1	0.0318269
	P316Sfs*21	non-GOF		1	0.0318269
	P318Tfs*15	non-GOF		1	0.0318269
	P322Hfs*23	non-GOF		1	0.0318269
	P36Wfs*4	non-GOF		1	0.0318269
	P390Qfs*32	non-GOF		1	0.0318269
	P47Rfs*76	non-GOF		1	0.0318269
	P64Qfs*84	non-GOF		1	0.0318269
	P64Sfs*59	non-GOF		1	0.0318269
	P72Rfs*51	non-GOF		1	0.0318269
	P77Cfs*73	non-GOF		1	0.0318269
	P77Gfs*65	non-GOF		1	0.0318269
	P82L	non-GOF		1	0.0318269
	P82Rfs*41	non-GOF		1	0.0318269
	P85Lfs*38	non-GOF		1	0.0318269
	P92Afs*57	non-GOF		1	0.0318269
	P98Afs*51	non-GOF		1	0.0318269
	Q100Gfs*37	non-GOF		1	0.0318269
	Q104Tfs*20	non-GOF		1	0.0318269
	Q144Gfs*24	non-GOF		1	0.0318269
	Q144H	non-GOF		1	0.0318269
	Q144Lfs*5	non-GOF		1	0.0318269
	Q144Tfs*5	non-GOF		1	0.0318269
	Q165*	non-GOF		1	0.0318269
	Q165Afs*6	non-GOF		1	0.0318269
	Q165Hfs*17	non-GOF		1	0.0318269
	Q167Hfs*3	non-GOF		1	0.0318269
	Q317Afs*19	non-GOF		1	0.0318269
	Q317Pfs*20	non-GOF		1	0.0318269
	Q331Sfs*6	non-GOF		1	0.0318269
	Q354*	non-GOF		1	0.0318269
	Q375*	non-GOF		1	0.0318269
	Q375K	non-GOF		1	0.0318269
	Q38Kfs*6	non-GOF		1	0.0318269
	R110C	non-GOF		1	0.0318269
	R110P	non-GOF		1	0.0318269
	R110Wfs*12	non-GOF		1	0.0318269
	R156Afs*12	non-GOF		1	0.0318269
	R156C	non-GOF		1	0.0318269
	R156G	non-GOF		1	0.0318269
	R156H	non-GOF		1	0.0318269
	R156Hfs*26	non-GOF		1	0.0318269
	R156Pfs*13	non-GOF		1	0.0318269
	R158C	GOF	p73beta interference	1	0.0318269
	R175L	non-GOF		1	0.0318269
	R181P	non-GOF		1	0.0318269
	R209Hfs*5	non-GOF		1	0.0318269
	R213G	non-GOF		1	0.0318269
	R213P	non-GOF		1	0.0318269
	R248G	GOF	TA (MDR-1)	1	0.0318269
	R248Hfs*13	non-GOF		1	0.0318269
	R249Ffs*96	non-GOF		1	0.0318269
	R249Gfs*96	non-GOF		1	0.0318269
	R249T	GOF	Upregulation (IGF-II); TA (IGF-II)	1	0.0318269
	R267L	non-GOF		1	0.0318269
	R267Q	non-GOF		1	0.0318269
	R280*	non-GOF		1	0.0318269
	R280Efs*65	non-GOF		1	0.0318269
	R280Kfs*59	non-GOF		1	0.0318269
	R282Gfs*63	non-GOF		1	0.0318269
	R282Q	GOF	TA (MDR-1)	1	0.0318269
	R283Afs*62	non-GOF		1	0.0318269
	R290Kfs*53	non-GOF		1	0.0318269
	R290Sfs*56	non-GOF		1	0.0318269
	R306Afs*31	non-GOF		1	0.0318269
	R335Qfs*2	non-GOF		1	0.0318269
	R337P	non-GOF		1	0.0318269
	R342Efs*2	non-GOF		1	0.0318269
	R379C	non-GOF		1	0.0318269
	R65Efs*58	non-GOF		1	0.0318269
	R65Qfs*84	non-GOF		1	0.0318269
	S127C	non-GOF		1	0.0318269
	S127P	non-GOF		1	0.0318269
	S127T	non-GOF		1	0.0318269
	S127Yfs*43	non-GOF		1	0.0318269
	S149Ffs*32	non-GOF		1	0.0318269
	S149Pfs*21	non-GOF		1	0.0318269
	S215Kfs*7	non-GOF		1	0.0318269
	S227*	non-GOF		1	0.0318269
	S240Kfs*24	non-GOF		1	0.0318269
	S240R	non-GOF		1	0.0318269
	S241A	non-GOF		1	0.0318269
	S261Vfs*84	non-GOF		1	0.0318269
	S269Ifs*2	non-GOF		1	0.0318269
	S303Afs*42	non-GOF		1	0.0318269
	S313Tfs*32	non-GOF		1	0.0318269
	S315Lfs*30	non-GOF		1	0.0318269
	S33Ffs*10	non-GOF		1	0.0318269
	S37Vfs*6	non-GOF		1	0.0318269
	S392Tfs*76	non-GOF		1	0.0318269
	S46*	non-GOF		1	0.0318269
	S90Ffs*53	non-GOF		1	0.0318269
	S90Pfs*34	non-GOF		1	0.0318269
	S90Vfs*55	non-GOF		1	0.0318269
	S94Cfs*30	non-GOF		1	0.0318269
	T118Qfs*5	non-GOF		1	0.0318269
	T123Dfs*26	non-GOF		1	0.0318269
	T123Lfs*47	non-GOF		1	0.0318269
	T123Rfs*48	non-GOF		1	0.0318269
	T140Mfs*28	non-GOF		1	0.0318269
	T150Afs*16	non-GOF		1	0.0318269
	T155I	non-GOF		1	0.0318269
	T211A	non-GOF		1	0.0318269
	T211Lfs*36	non-GOF		1	0.0318269
	T230P	non-GOF		1	0.0318269
	T253Hfs*11	non-GOF		1	0.0318269
	T253N	non-GOF		1	0.0318269
	T256Hfs*8	non-GOF		1	0.0318269
	T256Ifs*90	non-GOF		1	0.0318269
	T284Hfs*22	non-GOF		1	0.0318269
	T284Kfs*61	non-GOF		1	0.0318269
	T284Qfs*61	non-GOF		1	0.0318269
	T304Ifs*41	non-GOF		1	0.0318269
	T329Rfs*14	non-GOF		1	0.0318269
	V122Lfs*25	non-GOF		1	0.0318269
	V143Afs*29	non-GOF		1	0.0318269
	V143E	non-GOF		1	0.0318269
	V143G	non-GOF		1	0.0318269
	V143Rfs*18	non-GOF		1	0.0318269
	V147G	non-GOF		1	0.0318269
	V147Lfs*23	non-GOF		1	0.0318269
	V157Afs*24	non-GOF		1	0.0318269
	V157Hfs*21	non-GOF		1	0.0318269
	V157L	non-GOF		1	0.0318269
	V157Pfs*23	non-GOF		1	0.0318269
	V157Sfs*13	non-GOF		1	0.0318269
	V172Lfs*2	non-GOF		1	0.0318269
	V173A	non-GOF		1	0.0318269
	V173Afs*69	non-GOF		1	0.0318269
	V197Ifs*42	non-GOF		1	0.0318269
	V203Gfs*44	non-GOF		1	0.0318269
	V203Wfs*44	non-GOF		1	0.0318269
	V216G	non-GOF		1	0.0318269
	V217Gfs*31	non-GOF		1	0.0318269
	V218Cfs*29	non-GOF		1	0.0318269
	V218G	non-GOF		1	0.0318269
	V272Cfs*73	non-GOF		1	0.0318269
	V274L	non-GOF		1	0.0318269
	V73Wfs*50	non-GOF		1	0.0318269
	V97D	non-GOF		1	0.0318269
	V97Efs*48	non-GOF		1	0.0318269
	V97Sfs*26	non-GOF		1	0.0318269
	W146S	non-GOF		1	0.0318269
	W146Vfs*3	non-GOF		1	0.0318269
	W23*	non-GOF		1	0.0318269
	W53Mfs*4	non-GOF		1	0.0318269
	Y103Lfs*46	non-GOF		1	0.0318269
	Y107Cfs*16	non-GOF		1	0.0318269
	Y126H	non-GOF		1	0.0318269
	Y163*	non-GOF		1	0.0318269
	Y163Lfs*18	non-GOF		1	0.0318269
	Y205D	non-GOF		1	0.0318269
	Y205N	non-GOF		1	0.0318269
	Y220Mfs*27	non-GOF		1	0.0318269
	Y220S	non-GOF		1	0.0318269
	Y234N	non-GOF		1	0.0318269
	Y234Pfs*7	non-GOF		1	0.0318269
	Y234S	non-GOF		1	0.0318269
	Y234Tfs*11	non-GOF		1	0.0318269
	Y236D	non-GOF		1	0.0318269
	Y236H	non-GOF		1	0.0318269

## Sheet: Suppl. Table S5
Supplementary Table S5. The 67 genes on the p53 signaling pathway of KEGG and their category classification in p53 signaling pathway
	Gene symbol	Gene name	Category classification in p53 signaling pathway
	AIFM2	apoptosis inducing factor mitochondria associated 2	Apoptosis
	BAX	BCL2 associated X, apoptosis regulator	Apoptosis
	BBC3	BCL2 binding component 3 (PUMA)	Apoptosis
	EI24	EI24 autophagy associated transmembrane protein	Apoptosis
	FAS	Fas cell surface death receptor	Apoptosis
	PERP	p53 apoptosis effector related to PMP22	Apoptosis
	PIDD1	p53-induced death domain protein 1	Apoptosis
	PMAIP1	phorbol-12-myristate-13-acetate-induced protein 1(Noxa)	Apoptosis
	SIAH1	siah E3 ubiquitin protein ligase 1	Apoptosis
	SIVA1	SIVA1 apoptosis inducing factor	Apoptosis
	TNFRSF10A	TNF receptor superfamily member 10a (DR5)	Apoptosis
	TP53AIP1	tumor protein p53 regulated apoptosis inducing protein 1	Apoptosis
	TP53I3	tumor protein p53 inducible protein 3	Apoptosis
	ZMAT3	zinc finger matrin-type 3 (PAG608)	Apoptosis
	APAF1	apoptotic peptidase activating factor 1	Apoptosis
	BID	BH3 interacting domain death agonist	Apoptosis
	CASP3	caspase 3	Apoptosis
	CASP8	caspase 8	Apoptosis
	CASP9	caspase 9	Apoptosis
	CYCS	cytochrome c, somatic	Apoptosis
	IGF1	insulin like growth factor 1	Apoptosis
	SHISA5	shisa family member 5 (Scotin)	Apoptosis
	IGFBP3	insulin like growth factor binding protein 3	Apoptosis
	BCL2	BCL2 apoptosis regulator	Apoptosis
	BCL2L1	BCL2 like 1	Apoptosis
	CCNB1	cyclin B1	Cell cycle arrest
	CCNB2	cyclin B2	Cell cycle arrest
	CCND1	cyclin D1	Cell cycle arrest
	CCND2	cyclin D2	Cell cycle arrest
	CCND3	cyclin D3	Cell cycle arrest
	CCNE1	cyclin E1	Cell cycle arrest
	CDK1	cyclin dependent kinase 1 (Cdc2)	Cell cycle arrest
	CDK2	cyclin dependent kinase 2	Cell cycle arrest
	CDK4	cyclin dependent kinase 4	Cell cycle arrest
	CDK6	cyclin dependent kinase 6	Cell cycle arrest
	CDKN1A	cyclin dependent kinase inhibitor 1A (p21)	Cell cycle arrest
	GTSE1	G2 and S-phase expressed 1 (B99)	Cell cycle arrest
	RPRM	reprimo, TP53 dependent G2 arrest mediator homolog	Cell cycle arrest
	SFN	stratifin (14-3-3-σ)	Cell cycle arrest
	GADD45A	growth arrest and DNA damage inducible alpha	Cell cycle arrest + DNA repair and damage prevention
	DDB2	damage specific DNA binding protein 2	DNA repair and damage prevention
	RRM2	ribonucleotide reductase regulatory subunit M2 (p53R2)	DNA repair and damage prevention
	SESN1	sestrin 1	DNA repair and damage prevention
	SESN2	sestrin 2	DNA repair and damage prevention
	STEAP3	STEAP3 metalloreductase	Exosome mediated secretion
	ADGRB1	adhesion G protein-coupled receptor B1 (BAI-1)	Inhibition of angiogenesis and metastasis
	CD82	CD82 molecule	Inhibition of angiogenesis and metastasis
	SERPINB5	serpin family B member 5	Inhibition of angiogenesis and metastasis
	SERPINE1	serpin family E member 1	Inhibition of angiogenesis and metastasis
	THBS1	thrombospondin 1	Inhibition of angiogenesis and metastasis
	PTEN	phosphatase and tensin homolog	Inhibition of IGF-1/mTOR pathway
	TSC2	TSC complex subunit 2	Inhibition of IGF-1/mTOR pathway
	CCNG1	cyclin G1	p53 negative feedback
	CCNG2	cyclin G2	p53 negative feedback
	COP1	COP1 E3 ubiquitin ligase	p53 negative feedback
	PPM1D	protein phosphatase, Mg2+/Mn2+ dependent 1D	p53 negative feedback
	RCHY1	ring finger and CHY zinc finger domain containing 1	p53 negative feedback
	TP73	tumor protein p73	p53 negative feedback
	MDM2	MDM2 proto-oncogene	Upstream of p53 signaling pathway
	ATM	ATM serine/threonine kinase	Upstream of p53 signaling pathway
	ATR	ATR serine/threonine kinase	Upstream of p53 signaling pathway
	CDKN2A	cyclin dependent kinase inhibitor 2A (p14, ARF)	Upstream of p53 signaling pathway
	CHEK1	checkpoint kinase 1	Upstream of p53 signaling pathway
	CHEK2	checkpoint kinase 2	Upstream of p53 signaling pathway
	GORAB	golgin, RAB6 interacting (SCYL1BP1)	Upstream of p53 signaling pathway
	MDM4	MDM4 regulator of p53	Upstream of p53 signaling pathway
	TP53	tumor protein p53	Upstream of p53 signaling pathway

## Sheet: Suppl. Table S6
Supplementary Table S6. The median expression of each gene and the number of cancer types for which the median expression was less than the expression threshold.
	Gene Symbol	Cohort A																					Number of cancer types below the expression threshold
		Cohort B																					Cohort A	Cohort B
		BLCA	BRCA	COAD	ESCA	GBM	HNSC	LGG	LIHC	LUAD	LUSC	OV	PAAD	PRAD	READ	SARC	STAD	UCEC	ACC	CESC	KICH	MESO
	AIFM2	13.4607	12.1772	23.8085	11.6297	6.66979	9.58119	6.13026	21.4564	16.8738	12.5726	7.64176	14.9565	6.57748	23.394	10.5319	12.7125	16.8542	15.2991	12.0361	14.5058	29.0832	0	0
	BAX	95.2405	50.2636	101.954	39.474	83.6702	66.9645	44.9793	48.1887	66.0967	73.8169	37.8885	80.1519	57.1115	96.1428	94.5782	46.6697	77.72	52.5221	96.202	25.2028	99.3753	0	0
	BBC3	14.8202	11.6355	22.177	9.51287	6.73633	6.70778	5.92962	7.56948	10.2473	7.2996	7.18968	15.5371	5.27125	18.9766	13.8382	13.9999	11.2662	8.98782	13.046	8.6584	15.8964	0	0
	EI24	127.305	123.389	130.218	102.174	109.824	109.863	86.518	104.989	110.276	139.095	95.5433	105.443	124.222	124.943	97.279	105.775	116.191	33.9891	95.5673	82.1239	123.423	0	0
	FAS	8.63697	11.9009	12.5476	13.7657	16.2786	15.0897	4.82017	7.41508	18.0229	15.1668	13.334	19.0311	9.74805	9.66693	24.7171	13.3009	8.38011	19.855	20.7397	3.12717	21.3514	0	0
	PERP	409.307	176.846	315.704	582.46	4.88646	1586.63	4.07137	77.339	162.902	979.243	115.524	235.955	146.244	328.183	7.10433	155.898	166.786	17.2737	908.847	31.4596	72.1697	0	0
	PIDD1	13.8305	8.13779	10.4039	10.7351	13.3669	7.13568	14.2785	6.36416	8.49987	10.025	8.37083	8.6666	10.7585	10.5707	11.8962	8.23922	14.5081	7.95886	16.5753	5.76632	12.6041	0	0
	PMAIP1	16.5086	20.9076	16.7851	25.0313	4.23351	28.9129	4.39729	0.412384	18.6951	45.7203	10.1802	11.4457	4.34437	14.6746	13.622	10.9062	13.2354	3.29414	46.9876	17.5397	12.8041	1	1
	SIAH1	6.02818	7.33484	6.35249	8.02634	7.68429	8.11719	8.88545	3.55748	6.86232	7.70026	7.43709	6.97581	6.9536	5.99036	7.63703	5.54139	5.56345	5.88672	8.11693	5.15396	4.74655	0	0
	SIVA1	39.9093	26.6137	40.3077	26.0696	36.9524	36.4473	19.9035	26.7072	32.8714	44.9867	31.7925	28.7522	31.0216	39.8771	47.7916	21.9392	52.3219	27.3087	59.7629	21.5059	34.1273	0	0
	TNFRSF10A	10.9744	12.1293	22.513	20.8317	1.80078	20.3231	1.23488	4.28537	18.343	14.8805	5.98596	21.1544	6.87053	17.4359	3.49763	17.3586	9.34381	5.447	17.3679	1.94057	9.7503	0	0
	TP53AIP1	0.606857	0.375364	0.0815085	0.818742	0.544429	11.5102	0.463006	0.0183981	0.10132	1.78251	0.350015	0.105675	0.519564	0.0689786	0.0644318	0.072711	0.66238	0.0872298	1.29634	0	0.07755	18	16
	TP53I3	53.9147	18.6181	39.5162	19.6687	29.458	27.7163	15.7357	26.0363	45.504	30.7171	35.6595	62.1271	19.8969	35.0943	37.8774	20.2161	63.4652	6.04796	45.5147	17.6473	53.1109	0	0
	ZMAT3	7.35735	12.0537	7.76888	13.1324	32.1157	8.41167	38.4048	5.86854	9.47387	12.8339	5.73445	11.0082	7.26165	6.47667	14.9343	12.3922	5.62966	10.7917	8.60838	7.385	19.5363	0	0
	APAF1	6.16358	9.03836	11.6046	10.536	7.65431	5.3091	8.92543	2.68699	8.52388	6.34818	4.22766	7.88464	5.69471	10.0666	8.06089	10.8307	4.5533	4.10748	7.1097	3.71527	5.94285	0	0
	BID	37.2807	17.7619	37.5147	22.7672	35.2844	24.1607	55.1274	25.0341	19.4523	39.8453	21.4703	24.4486	14.1123	38.9796	17.9697	22.65	22.8236	6.46904	24.8758	5.90445	22.602	0	0
	CASP3	46.3802	46.1858	57.3832	46.4671	68.0398	42.558	28.7185	19.52	39.6187	51.5636	24.1462	43.7433	24.5525	51.8824	44.73	41.3337	38.6371	22.3024	51.6606	15.4603	40.9864	0	0
	CASP8	12.0425	13.2536	16.8133	19.0073	5.96807	11.0863	1.98617	6.59297	18.2429	14.0185	19.8055	14.8726	8.34333	15.7039	7.66894	18.1145	12.3359	5.71682	12.3357	4.52747	16.8794	0	0
	CASP9	10.6382	9.36137	8.45253	7.39553	14.5529	6.97233	18.9621	5.64195	10.5888	9.6834	8.45536	10.791	12.4241	8.2082	9.99881	6.95395	12.114	8.48229	11.4515	4.86353	9.5638	0	0
	CYCS	85.563	74.1062	152.662	122.397	125.715	101.45	77.6924	56.2841	77.1986	117.354	94.9102	58.8144	62.624	147.858	69.9015	109.523	58.8466	80.2194	97.3163	252.542	63.3791	0	0
	IGF1	0.133329	0.700911	0.158617	0.217734	0.24307	0.155958	0.233181	1.22008	0.64027	0.544836	1.58922	0.369493	2.26058	0.155622	1.32981	0.540728	1.17304	0.124193	0.262888	1.04506	1.61885	14	12
	SHISA5	239.683	137.489	144.763	104.229	155.293	136.417	72.773	88.6026	122.538	122.699	146.446	133.144	143.134	152.716	176.696	106.418	180.419	75.3529	142.664	44.7589	177.614	0	0
	IGFBP3	403.553	85.6608	72.7369	83.1831	157.607	124.241	22.0842	59.8963	149.308	249.316	99.659	313.225	57.1437	63.3682	213.309	110.605	201.186	72.5463	148.059	65.2294	109.206	0	0
	BCL2	2.40137	35.3673	3.04971	3.17228	8.41297	2.75863	15.3391	1.37951	4.63618	7.38306	2.84986	3.78511	8.25343	2.30682	12.1953	3.85059	5.9204	0.676264	3.66913	27.9255	2.8098	1	0
	BCL2L1	110.877	110.234	130.035	77.6198	102.918	89.2765	91.2846	71.5967	118.663	97.3683	118.421	194.308	114.225	160.579	80.058	98.4607	108.606	69.5405	97.3453	165.874	72.8244	0	0
	CCNB1	73.8892	58.9948	104.197	68.5226	62.5542	95.2725	8.97436	15.8133	38.1827	88.6765	66.8998	27.4822	11.9307	97.0685	53.509	54.1445	91.8452	31.1823	123.871	6.8258	48.1911	0	0
	CCNB2	43.2312	21.8449	47.1005	47.1356	28.6572	44.38	3.13486	6.54196	17.0454	52.876	42.4941	14.6624	6.13988	44.2592	32.761	35.0161	37.2748	5.28621	67.3445	1.81517	22.9935	0	0
	CCND1	112.881	278.579	141.855	180.709	42.5614	120.221	62.4559	53.6776	161.344	108.55	63.6579	131.063	143.153	139.596	106.023	124.934	98.0065	58.592	32.3451	87.8387	87.8365	0	0
	CCND2	9.05355	15.4741	80.7449	25.1665	128.369	26.4786	98.9571	2.18947	14.2715	22.2362	7.64602	23.5451	17.8233	59.4654	12.955	31.397	9.87062	126.232	10.491	2.63908	32.2732	0	0
	CCND3	36.0748	35.7815	32.4899	30.759	48.384	29.29	46.2658	11.2381	60.9039	33.22	39.4064	52.8737	28.0782	35.2455	48.982	33.535	24.2394	113.389	35.478	7.21438	53.8424	0	0
	CCNE1	22.1546	4.51093	14.3964	13.395	7.82314	12.4814	3.65354	2.35771	5.95332	16.0094	40.2523	5.92902	1.69222	14.9765	12.083	10.8613	26.7482	25.3743	21.5201	2.00969	5.77875	0	0
	CDK1	43.5542	32.706	49.5094	47.8994	24.1124	41.405	4.44829	6.94752	19.3259	55.1947	36.7167	15.4595	4.39564	45.6465	32.0827	32.6751	35.6456	11.6761	76.5215	1.72112	18.1087	0	0
	CDK2	42.7793	32.6737	33.1658	25.4856	33.1092	32.6318	9.00677	11.1016	24.0431	43.7542	35.5124	21.9989	19.4433	31.5223	37.6112	21.141	28.1251	16.3919	68.3934	7.55696	23.2369	0	0
	CDK4	74.2039	75.1933	110.853	46.2499	122.267	84.9157	69.7894	30.4239	68.9432	134.768	93.7111	52.0044	65.4839	109.457	118.699	46.5467	64.764	87.6712	96.6755	34.4952	71.4941	0	0
	CDK6	4.61667	5.66082	15.6397	32.4508	21.5437	25.1355	9.08618	5.03726	5.56611	17.5834	4.75376	16.5437	8.43461	15.4746	9.82712	19.105	3.25954	7.61421	8.1063	5.0708	25.05	0	0
	CDKN1A	201.779	92.8681	137.624	112.501	154.552	333.414	68.7182	99.1994	114.155	155.195	34.4059	182.635	81.0254	121.562	189.684	92.5552	127.268	171.897	318.468	77.8628	201.95	0	0
	GTSE1	13.037	7.681	14.7479	16.7362	11.3189	13.9511	2.14164	1.93927	5.96398	16.9934	9.37231	5.01403	1.3762	14.6611	13.4999	12.3867	12.3836	2.5291	21.321	0.679578	6.74815	1	0
	RPRM	1.20824	0.182834	0.476083	0.589392	8.68914	0.554486	46.8872	0	0.7146	2.28439	2.35835	0.129327	5.96321	0.601516	2.59205	0.344851	1.16192	7.04154	0.492285	0.0427333	37.6267	11	9
	SFN	1012.75	105.821	340.659	787.204	1.69872	6471.83	0.650943	20.5557	351.417	1613.6	58.05	348.621	251.655	350.439	0.955408	192.59	253.144	0.22228	4002.42	0.544476	57.6153	4	2
	GADD45A	64.0681	31.5182	38.0729	33.7441	142.666	64.4105	34.9591	63.3516	46.4444	60.8868	44.5428	59.4134	22.5849	34.8886	84.238	33.8459	48.2922	23.1472	81.3784	77.9253	55.4158	0	0
	DDB2	20.893	17.2616	13.9978	13.2045	18.7927	23.6626	10.1554	12.1148	14.0009	24.5849	10.0119	15.4998	12.3567	11.9827	19.7536	12.1756	14.4117	25.5726	37.1369	8.04065	36.2085	0	0
	RRM2	49.7334	28.9361	69.7981	62.8106	38.1756	58.6145	3.62779	12.6229	22.6108	63.4181	23.5621	16.3902	3.82604	65.745	29.745	45.6356	26.0709	5.05616	98.8589	0.742612	11.4857	1	0
	SESN1	11.3544	18.758	24.5082	12.0889	23.8603	8.77779	33.7911	9.69023	10.1388	11.9851	7.41091	12.3056	30.9605	34.6434	21.5931	14.4202	9.88587	20.8664	11.1331	9.6455	13.6031	0	0
	SESN2	20.5332	18.9665	20.2997	17.1479	30.9679	20.2873	22.8228	18.2659	19.6665	18.5584	16.102	19.701	10.22	17.8769	29.9684	19.1953	19.6509	14.6043	22.1693	10.928	22.8598	0	0
	STEAP3	41.8851	34.5786	31.6929	35.3663	61.0645	36.7604	5.91972	44.2159	48.7602	43.0488	15.7894	35.696	12.1734	31.3778	15.1394	28.1432	26.0925	3.15627	41.8785	4.24325	51.077	0	0
	ADGRB1	0.191388	0.64145	0.204005	0.50628	18.2025	0.396596	63.4897	0.0806162	0.971729	0.698927	0.729008	0.812776	0.636338	0.168878	0.256628	0.380625	0.360304	1.14367	0.276063	0.0864703	2.40665	17	15
	CD82	54.2788	47.576	47.7836	71.8142	62.2114	137.853	77.0453	23.1599	50.9243	75.7938	52.4431	119.32	47.0837	44.2101	45.6011	68.293	37.4518	22.4436	137.684	71.3325	67.0416	0	0
	SERPINB5	55.6406	5.19644	32.1434	162.223	0	351.835	0.0121749	0	0.924333	141.164	1.11626	42.4759	2.91378	29.3771	0.0205309	42.6922	1.25426	0.0168465	168.624	0	0.4984	8	5
	SERPINE1	125.783	52.5491	25.591	107.164	135.592	232.979	10.3193	51.0597	62.2567	140.031	22.3477	206.262	21.0109	18.695	86.6789	57.0006	10.6515	35.8221	44.0549	7.20924	204.289	0	0
	THBS1	62.5379	210.948	72.1428	97.9436	14.7501	68.6842	1.93417	15.7782	95.1909	66.9219	40.9701	165.227	47.7412	62.2501	100.382	93.6094	24.0064	6.24855	24.7666	13.2542	49.2906	0	0
	PTEN	18.4467	32.3583	19.5272	27.3247	16.3548	22.9727	21.0704	15.052	21.9666	19.0636	22.016	27.6367	22.8758	17.1164	25.4057	25.2867	17.9933	13.9529	22.7161	9.19252	30.123	0	0
	TSC2	18.763	27.28	25.2578	30.5703	27.0425	19.9615	36.9541	14.154	27.0362	20.597	36.3023	23.6181	29.4257	26.9976	29.9644	23.143	38.2063	16.1783	23.1862	15.8167	14.7362	0	0
	CCNG1	70.3826	90.4471	108.867	57.7293	63.2108	39.276	43.2371	82.1487	61.0768	48.1986	106.54	65.7653	176.719	99.68	90.6799	77.4463	87.8695	133.921	50.8971	97.3922	109.962	0	0
	CCNG2	25.4916	52.9387	13.2913	15.0374	13.4774	12.6233	17.1501	3.49739	22.5297	14.7112	16.0781	20.7848	63.8945	12.4009	19.3602	13.784	17.9177	10.4744	14.9955	48.8028	15.4575	0	0
	COP1	41.2329	49.195	40.6354	35.6296	33.9429	30.1515	26.8612	28.0065	37.2982	47.6008	35.212	34.9232	28.633	41.5948	34.9561	29.7829	36.7298	14.7537	40.2174	11.8918	33.2172	0	0
	PPM1D	8.48441	13.1908	10.4609	9.95268	14.6511	7.44799	12.7335	5.11098	10.0329	10.2014	8.47228	7.95883	8.97977	9.64057	13.9156	9.62095	8.80199	5.41058	11.55	3.65757	11.1371	0	0
	RCHY1	6.21622	12.6222	10.4175	8.35113	17.604	5.62152	15.545	3.60409	10.0138	8.11878	8.45535	7.66739	12.4733	9.68538	7.84739	7.73337	8.16176	5.80412	7.63167	10.8527	10.3625	0	0
	TP73	2.66882	2.16523	1.71936	4.97581	2.49674	10.5865	0.724081	0.625169	2.07379	7.23379	1.40779	0.971986	2.07577	1.54303	1.27187	1.45241	3.96189	0.103868	10.6304	0.0515942	0.66955	6	3
	MDM2	18.7682	23.0658	11.4028	19.483	22.0708	15.1761	14.9376	12.7642	20.4602	20.5206	8.37945	12.6447	15.6467	9.24954	16.3226	16.4511	17.7859	20.135	23.0499	7.45422	16.8355	0	0
	ATM	3.86083	7.36261	3.86432	7.6392	6.51864	3.77316	11.4069	2.53327	6.71911	6.14845	3.44516	6.02681	6.1293	3.59327	6.77645	6.06478	4.1185	4.19285	3.98333	3.86661	8.6929	0	0
	ATR	7.64018	11.5215	8.14499	14.4448	5.86733	8.85132	5.48176	3.06504	7.30965	10.9645	5.18287	7.65596	7.62822	8.52567	5.9616	7.64864	7.15103	8.76494	9.67063	5.32678	3.622	0	0
	CDKN2A	9.20951	5.89927	2.82378	13.9562	2.5167	16.0309	6.18558	5.55572	5.50915	26.1275	146.849	3.32158	2.07559	3.4293	57.3342	5.66799	11.1451	11.1857	135.659	1.35644	3.09195	0	0
	CHEK1	9.84755	6.90985	14.2185	11.2969	9.97714	10.4006	3.60957	2.48021	6.04372	13.6288	8.44262	4.6112	3.75087	12.8886	8.57159	8.78508	8.19369	2.87655	15.986	2.8356	9.95545	0	0
	CHEK2	12.0368	9.1588	15.1012	8.47739	6.15406	10.7767	2.15447	5.0917	9.1501	20.9079	10.1446	5.73573	4.08301	13.9202	11.1829	7.03364	13.3498	4.80244	19.3674	0.996232	7.9728	1	0
	GORAB	8.14642	12.9851	9.59504	8.7082	13.5674	7.16287	12.0796	5.99249	13.0828	12.8716	8.98391	10.2194	6.68823	9.81626	13.5394	6.77137	9.12271	6.67936	11.2684	2.73442	8.3857	0	0
	MDM4	8.87861	16.632	8.41639	15.3626	14.5311	5.57468	12.5541	5.3389	11.709	11.6862	9.52898	10.4231	10.7226	8.62502	9.02681	12.5225	12.0456	5.26055	9.52848	3.69794	11.7359	0	0
	TP53	57.0849	68.9897	96.276	60.0624	72.7263	48.1085	46.6502	18.1545	51.6803	64.415	97.1234	37.3782	54.1675	95.3115	50.4959	57.7704	110.067	22.3182	72.3137	13.8321	55.4409	0	0

## Sheet: Suppl. Table S7
Supplementary Table S7. The association of cluster classification and histological type in cohort A
		Adenocaricinoma (%)	Non-adenocaricinoma (%)	Total	P-value
	Cluster A1	7 (41.2)	10 (58.8)	17	P = 1.0000
	Cluster A2	2 (50.0)	2 (50.0)	4
	Total	9 (42.9)	12 (57.1)	21

## Sheet: Suppl. Table S8
Supplementary Table S8. The association of cluster classification and developmental origin in cohort A
		Ectoderm (%)	Mesoderm (%)	Endoderm (%)	Total	P-value
	Cluster A1	3 (17.6)	7 (41.2)	7 (41.2)	17	P = 1.0000
	Cluster A2	1 (25.0)	1 (25.0)	2 (50.0)	4
	Total	4 (19.0)	8 (38.1)	9 (42.9)	21

## Sheet: Suppl. table 9
Supplementary Table S9. Breakdown of TP53 hot spot mutation and the other mutation in each cancer type.
	The number of mutant cases was counted as the total number of mutations when multiple TP53 mutations were observed in the same case.
	The maximal number of mutations per case was three.
	Cancer Types	Number of cases	Hot Spot						Hot Spot (%)	the others (%)	Total number of mutation	Cluster
			R175	G245	R248	R249	R273	R282
	ACC	69	0	0	0	0	1	0	1 (8.3)	11 (91.7)	12	A1
	BLCA	381	3	5	22	1	8	3	42 (17.6)	196 (82.4)	238	A1
	BRCA	877	21	5	7	0	21	5	59 (16.0)	309 (84.0)	368	A1
	ESCA	137	11	3	14	1	10	6	45 (23.3)	148 (76.7)	193	A1
	GBM	137	7	2	11	2	7	6	35 (22.3)	122 (77.7)	157	A1
	KICH	57	0	0	0	0	0	1	1 (6.3)	15 (93.7)	16	A1
	LGG	487	9	6	12	1	69	5	102 (27.1)	275 (72.9)	377	A1
	LIHC	327	1	1	5	11	2	0	20 (17.7)	93 (82.3)	113	A1
	LUAD	443	1	6	4	6	9	0	26 (11.7)	197 (88.3)	223	A1
	LUSC	377	7	12	11	7	16	6	59 (15.1)	333 (84.9)	392	A1
	MESO	86	0	1	0	0	2	0	3 (18.8)	13 (81.2)	16	A1
	OV	219	16	7	18	2	17	4	64 (16.7)	319 (83.3)	383	A1
	PAAD	113	3	2	3	0	4	3	15 (21.1)	56 (78.9)	71	A1
	PRAD	454	2	1	5	1	1	2	12 (20.7)	46 (79.3)	58	A1
	SARC	197	5	0	4	0	1	0	10 (13.5)	64 (86.5)	74	A1
	STAD	323	10	2	6	0	14	3	35 (19.9)	141 (80.1)	176	A1
	UCEC	487	7	3	15	2	21	5	53 (23.0)	177 (77.0)	230	A1
	CESC	271	0	0	0	0	0	1	1 (3.8)	25 (96.2)	26	A2
	COAD	381	20	3	21	1	18	11	74 (27.5)	195 (72.5)	269	A2
	HNSC	404	9	9	13	4	12	10	57 (15.4)	314 (84.6)	371	A2
	READ	126	11	3	10	0	8	9	41 (30.6)	93 (69.4)	134	A2
	Total	6353	143	71	181	39	241	80	755	3142	3897

## Sheet: Suppl. Table S10
Supplementary Table S10. The results of comparison of the gene expression ratio on p53 signaling pathway between cluster A1 and A2.
	Gene symbol	Category classification in the KEGG p53 pathway	P-value
	AIFM2	Apoptosis	0.516959
	BAX	Apoptosis	0.0648287
	BBC3	Apoptosis	0.23726
	EI24	Apoptosis	0.0404344
	FAS	Apoptosis	0.410359
	PERP	Apoptosis	0.829073
	PIDD1	Apoptosis	0.316792
	PMAIP1	Apoptosis	0.0156863
	SIAH1	Apoptosis	0.171763
	SIVA1	Apoptosis	0.0648287
	TNFRSF10A	Apoptosis	0.0404344
	TP53I3	Apoptosis	0.0126984
	ZMAT3	Apoptosis	0.275021
	APAF1	Apoptosis	1
	BID	Apoptosis	0.119967
	CASP3	Apoptosis	0.144027
	CASP8	Apoptosis	0.697744
	CASP9	Apoptosis	0.0648287
	CYCS	Apoptosis	0.762907
	SHISA5	Apoptosis	0.461821
	IGFBP3	Apoptosis	0.829073
	BCL2	Apoptosis	0.437152
	BCL2L1	Apoptosis	0.23726
	CCNB1	Cell cycle arrest	0.00401003
	CCNB2	Cell cycle arrest	0.000334169
	CCND1	Cell cycle arrest	0.0517962
	CCND2	Cell cycle arrest	0.635255
	CCND3	Cell cycle arrest	0.410359
	CCNE1	Cell cycle arrest	0.00401003
	CDK1	Cell cycle arrest	0.00233918
	CDK2	Cell cycle arrest	0.00133668
	CDK4	Cell cycle arrest	0.0517962
	CDK6	Cell cycle arrest	0.574436
	CDKN1A	Cell cycle arrest	0.762907
	GTSE1	Cell cycle arrest	0.00495356
	SFN	Cell cycle arrest	0.0903361
	GADD45A	Cell cycle arrest + DNA repair and damage prevention	0.0648287
	DDB2	DNA repair and damage prevention	0.0805347
	RRM2	DNA repair and damage prevention	0.000825593
	SESN1	DNA repair and damage prevention	0.0805347
	SESN2	DNA repair and damage prevention	0.574436
	STEAP3	Exosome mediated secretion	0.697744
	CD82	Inhibition of angiogenesis and metastasis	0.316792
	SERPINB5	Inhibition of angiogenesis and metastasis	0.413986
	SERPINE1	Inhibition of angiogenesis and metastasis	0.697744
	THBS1	Inhibition of angiogenesis and metastasis	0.461821
	PTEN	Inhibition of IGF-1/mTOR pathway	0.965414
	TSC2	Inhibition of IGF-1/mTOR pathway	1
	CCNG1	p53 negative feedback	0.635255
	CCNG2	p53 negative feedback	0.762907
	COP1	p53 negative feedback	0.202506
	PPM1D	p53 negative feedback	0.410359
	RCHY1	p53 negative feedback	0.202506
	TP73	p53 negative feedback	0.753114
	MDM2	Upstream of p53 signaling pathway	0.461821
	ATM	Upstream of p53 signaling pathway	0.275021
	ATR	Upstream of p53 signaling pathway	0.697744
	CDKN2A	Upstream of p53 signaling pathway	0.000334169
	CHEK1	Upstream of p53 signaling pathway	0.00902256
	CHEK2	Upstream of p53 signaling pathway	0.0156863
	GORAB	Upstream of p53 signaling pathway	0.0404344
	MDM4	Upstream of p53 signaling pathway	0.965414
	TP53	Upstream of p53 signaling pathway	0.762907

[truncated: 1 more sheets: Suppl. Table S11]
